# Supplementary material for: Integration of tomato reproductive developmental landmarks and expression profiles, and the effect of SUN on fruit shape
Source: BMC Plant Biol. 2009 May 7;9:49. doi: 10.1186/1471-2229-9-49 (PMC2685393; doi:10.1186/1471-2229-9-49)
Supplement: Additional file 1 — Differentially expressed genes at 10 day pre-anthesis flower, anthesis flower and 5 dpa fruit. The spreadsheet contains all the transcripts that were differentially expressed between any of the three stages: 10 days pre-anthesis flower buds (pre), anthesis flowers (ant) and 5 dpa fruit (post). [file 1471-2229-9-49-S1.xls]

## Sheet: Table S1
Differentially expressed genes at 10 day pre-anthesis flower, anthesis flower and 5 dpa fruit
Gene ID	pre	ant	post	functional Class	decription
TC118762	10.4815	13.2317	9.96984	ABA	zeaxanthin epoxidase (ZEP/ABA1)
TC118763	7.23597	9.7619	6.49872	ABA	zeaxanthin epoxidase (ZEP/ABA1)
TC119315	5.54306	7.58885	6.46195	ABA	CBL-interacting protein kinase 20 (CIPK20/PKS18)
TC124106	9.59475	13.7833	11.9766	ABA	Abscicic acid stress ripening 1 (ASR1)/DNA-binding and chaperon-like activity [Solanum lycopersicum var. cerasiforme]
TC124108	4.79288	7.10016	6.14531	ABA	Abscicic acid stress ripening 1 (ASR1)/DNA-binding and chaperon-like activity [Solanum lycopersicum var. cerasiforme]
TC124841	9.69117	11.7149	7.08001	ABA	Asr gene family protein ASR4/Abscicic acid stress ripening 4/Putative DNA-binding and chaperone-like protein [Solanum lycopersicum]
TC124842	9.06927	10.7545	6.99804	ABA	Abscicic acid stress ripening 4 (ASR4)/putative DNA-binding and chaperon-like activity [Solanum lycopersicum var. cerasiforme]
TC124843	8.13719	10.1288	7.33664	ABA	Asr gene family protein ASR4/Abscicic acid stress ripening 4/Putative DNA-binding and chaperone-like protein [Solanum lycopersicum]
TC125407	10.3126	15.2874	9.90902	ABA	lipid transfer protein 3 (LTP3)
TC125530	8.42508	11.3101	8.86586	ABA	CBL-interacting protein kinase 20 (CIPK20/PKS18)
TC126959	7.84131	10.512	5.83569	ABA	CBL-interacting protein kinase 20 (CIPK20/PKS18)
TC130612	6.49442	7.77443	6.20397	ABA	GRAM domain-containing protein/ABA-responsive protein-related
TC129465	5.50449	6.87781	8.10186	ABA	ABA 8'-hydroxylase [Solanum lycopersicum]/cytochrome P450 family protein (CYP707A3)
TC127251	8.91715	7.69319	8.88851	ABA	mRNA cap-binding protein (CBP80)/ABH1 (ABA HYPERSENSITIVE 1)
TC116559	11.467	12.7381	11.8302	auxin	dormancy/auxin associated family protein
TC117167	7.66981	10.124	7.6552	auxin	aldehyde oxidase 1 (AAO1)
TC117894	4.81992	8.16512	4.89178	auxin	auxin-responsive protein/small auxin up RNA (SAUR_B)
TC117964	5.54834	9.07082	5.41152	auxin	auxin-responsive protein/small auxin up RNA (SAUR_B)
TC118161	8.40786	11.7549	6.62996	auxin	auxin-responsive GH3 family protein GH3.3/indole-3-acetic acid amido synthetase
TC118746	9.19192	10.48	8.76098	auxin	auxin-responsive family protein
TC119702	9.06191	11.0411	10.4028	auxin	auxin-responsive protein/indoleacetic acid-induced protein 17 (IAA17/AXR3)
TC119783	8.86726	8.46852	6.3253	auxin	auxin-responsive GH3 family protein GH3.17/indole-3-acetic acid amido synthetase
TC120936	7.36332	10.4734	6.6133	auxin	auxin efflux carrier family protein
TC121675	7.25181	8.58096	8.29447	auxin	IAA-amino acid hydrolase (ILL3)
TC123055	8.40822	9.7914	8.98522	auxin	auxin transport protein (PIN4)
TC123454	7.78227	10.494	7.0405	auxin	auxin-responsive GH3 family protein/GH3.1
TC124339	7.8595	9.34657	8.76427	auxin	auxin-responsive GH3 family protein (FIN219/JAR1)
TC125277	9.4647	11.3835	8.04846	auxin	auxin-responsive AUX/IAA family protein (IAA14)
TC126321	8.65566	10.7949	8.44902	auxin	auxin-responsive family protein
TC127471	5.07454	8.40821	4.70317	auxin	auxin-responsive family protein
TC130947	6.65986	8.4888	7.03682	auxin	auxin-responsive GH3 family protein/GH3.1
TC118567	9.00912	8.9553	10.5124	auxin	auxin-responsive AUX/IAA family protein (PAP2)
TC118569	10.0667	7.9236	10.5708	auxin	auxin-responsive factor (ARF4)/transcription factor
TC120968	9.14662	8.06232	10.2572	auxin	calcium-binding EF-hand protein (PBP1)
TC121803	7.69976	8.19593	9.46492	auxin	auxin-responsive protein / indoleacetic acid-induced protein 16 (IAA16)
TC122720	10.3606	9.23061	10.99	auxin	auxin-responsive factor (ARF8)
TC126589	8.62791	8.00765	10.2501	auxin	auxin-responsive protein-related
TC129241	8.61907	7.68075	9.0875	auxin	IAA-amino acid hydrolase 1 (ILR1)
TC130798	8.16178	7.05303	8.28022	auxin	auxin-responsive family protein
TC121809	10.2331	8.76279	9.29077	auxin	auxin-responsive GH3 family protein (FIN219/JAR1)
TC122700	10.7273	7.3343	8.18367	auxin	auxin-responsive factor (ARF9)/transcription factor
TC130014	10.5655	9.96183	8.24697	auxin	auxin-responsive GH3 protein DFL 1(DWARF IN LIGHT 1)/indole-3-acetic acid amido synthetase
TC130911	8.6684	6.19477	8.35206	auxin	auxin-responsive GH3 family protein GH3.3/indole-3-acetic acid amido synthetase
TC127164	9.47305	11.139	9.41836	auxin	amino acid permease (AUX1/MAP1/WAV5)
TC116349	13.2979	11.3354	14.337	BR	cell elongation protein/DWARF1/DIMINUTO (DIM/CBB1/DIM1/DWF1/P445/10)
TC116350	12.4793	11.4631	12.988	BR	cell elongation protein/DWARF1/DIMINUTO (DIM/CBB1/DIM1/DWF1/P445/10)
TC117996	11.061	10.1077	11.9432	BR	C-14 sterol reductase/delta(14)-sterol reductase/FACKEL (FK)
TC121095	10.5828	8.95834	11.9194	BR	3-oxo-5-alpha-steroid 4-dehydrogenase/steroid 5-alpha-reductase (DET2/DWF6)
TC124906	12.3003	10.4127	13.4035	BR	C-8,7 sterol isomerase (HYD1)
TC126186	9.51166	8.81497	10.1641	BR	7-dehydrocholesterol reductase/7-DHC reductase/sterol delta-7-reductase (ST7R)/dwarf5 protein (DWF5)
TC126691	13.0031	10.7607	13.8011	BR	delta 7-sterol-C5-desaturase (STE1/DWF7)
TC131550	11.8354	9.68574	12.9547	BR	7-dehydrocholesterol reductase/7-DHC reductase/sterol delta-7-reductase (ST7R)/dwarf5 protein (DWF5)
TC126759	7.99536	10.8555	7.67916	cell cycle	cyclic nucleotide-regulated ion channel (CNGC18/ATCNGC18)
TC129486	6.11347	8.33084	6.04786	cell cycle	cyclic nucleotide-regulated ion channel (CNGC16/ATCNGC16)
TC118231	9.26475	7.12842	9.5388	cell cycle	mitotic spindle checkpoint protein (MAD2)
TC119527	9.59988	8.5217	10.9914	cell cycle	cyclin family protein/CYCD3;2
TC119663	10.4798	7.30004	10.6547	cell cycle	cyclin family protein
TC119765	6.97382	6.54385	8.81906	cell cycle	cyclin-dependent kinase inhibitor
TC120180	8.4252	7.32029	8.00732	cell cycle	G2/mitotic-specific cyclin (CYC1)/B-like cyclin
TC120949	8.3894	6.69653	8.02817	cell cycle	cyclin CYCA1;1
TC121143	9.15	7.94365	8.76264	cell cycle	cyclin CYCB2;4
TC121343	9.56135	6.17663	8.87127	cell cycle	cyclin (CYC2a)/CYCB2;1
TC121497	9.77465	8.04855	8.37008	cell cycle	kip-related protein 3 (KRP3)/cyclin-dependent kinase inhibitor 3 (ICK3)/p27KIP1-related-protein 2 [Solanum lycopersicum]
TC124319	9.73108	6.92788	8.52749	cell cycle	cyclin delta-3/CYCD3;1
TC127702	8.91379	6.36949	8.01353	cell cycle	cyclin 1b/CYC1BAT
TC128804	9.17967	5.8168	7.78932	cell cycle	cyclin CYCB1;4
TC118936	9.06013	7.72999	9.17007	cell cycle	minichromosome maintenance family protein/MCM family protein
TC128253	9.21409	6.79493	9.1332	cell cycle	minichromosome maintenance family protein/MCM family protein
TC125501	10.8129	8.00276	10.843	cell cycle	proliferating cell nuclear antigen 2 (PCNA2)
TC116105	12.3863	13.7859	12.3137	cell cycle	histone H4
TC116982	8.85478	13.4988	7.77146	cell cycle	expansin (EXP11)
TC117384	8.71688	10.9228	7.99335	cell cycle	extensin class I (clone w1-8 L) - tomato
TC125376	10.816	11.5377	9.38712	cell cycle	expansin (EXP8)
TC116457	11.7269	8.18718	11.8397	cell cycle	histone H4
TC116785	11.8848	9.32386	12.0138	cell cycle	histone H4
TC116812	13.5845	12.7258	14.2995	cell cycle	extensin-like protein [Solanum lycopersicum]
TC116844	13.1094	10.1692	13.1449	cell cycle	histone H3
TC117052	9.95498	10.7479	12.2221	cell cycle	expansin (EXP10)
TC118408	9.98118	8.68685	10.5374	cell cycle	expansin (EXP13)
TC118518	10.7166	7.91035	10.8013	cell cycle	histone H3
TC122621	12.8817	10.6082	12.8598	cell cycle	histone H4
TC129178	9.71865	8.2961	10.0205	cell cycle	structural maintenance of chromosomes (SMC) family protein (ATSMC3)
TC130122	7.8061	5.82122	8.19267	cell cycle	STRUCTURAL MAINTENANCE OF CHROMOSOMES 2/SMC2-like condensin (SMC2/TITAN3/SMC4)
TC130654	9.61615	8.27073	10.684	cell cycle	Extensin like protein, predicted GPI-anchored protein
TC116262	10.5568	8.41967	10.4973	cell cycle	expansin (EXP4)
TC116635	11.4919	9.72694	11.1814	cell cycle	histone H1.2
TC116671	13.1107	11.3677	12.8947	cell cycle	histone H2B
TC116685	13.9039	11.2564	13.6848	cell cycle	histone H2A
TC116693	12.8249	10.9979	12.7892	cell cycle	histone H2B
TC116873	11.8663	9.20821	11.7588	cell cycle	histone H3.2
TC117286	13.0076	10.2853	12.5307	cell cycle	histone H2B
TC117509	11.1815	9.2798	10.7784	cell cycle	histone H2A
TC117697	10.4908	7.97051	10.3683	cell cycle	expansin (EXP6)
TC117712	11.7672	9.44481	11.2456	cell cycle	histone H2A
TC118517	11.4188	9.2558	11.1463	cell cycle	histone H2B
TC123371	11.9125	8.80826	11.532	cell cycle	histone H3
TC124251	11.7109	9.88218	11.7035	cell cycle	histone H4
TC124252	10.0128	7.49781	9.59723	cell cycle	histone H4
TC124253	13.9629	12.2509	13.5704	cell cycle	histone H4
TC124254	13.3315	10.2598	12.9925	cell cycle	histone H4
TC124693	13.7503	9.95717	13.1252	cell cycle	histone H3
TC124821	12.6055	10.8423	12.2782	cell cycle	histone H2B
TC125009	13.5607	11.6728	13.2584	cell cycle	histone H2A
TC125010	12.2775	9.93255	11.3663	cell cycle	histone H2A
TC125122	12.2526	9.56321	11.6306	cell cycle	histone H1
TC125162	12.6406	9.50983	12.5345	cell cycle	histone H3
TC125174	12.4118	10.248	12.1218	cell cycle	histone H2A
TC125316	12.6573	10.1094	12.4896	cell cycle	histone H3
TC125373	12.191	10.1809	12.066	cell cycle	histone H2B
TC125403	13.8392	11.6471	13.7905	cell cycle	histone H2B
TC126829	10.1917	8.82748	9.97029	cell cycle	histone H2A
TC128316	11.6436	8.54301	11.4185	cell cycle	histone H2A
TC129307	11.2116	8.03696	10.6606	cell cycle	histone H2B
TC131077	9.89029	7.99479	9.1779	cell cycle	Extensin-like protein
TC131084	12.1423	9.92966	11.9873	cell cycle	histone H4
TC116077	5.53061	13.1133	5.4671	cell wall	pectate lyase family protein (AT59)
TC116144	6.62808	13.5023	6.63543	cell wall	pectinesterase family protein
TC116449	5.89593	11.5746	6.05166	cell wall	pectate lyase family protein (AT59)
TC116450	5.3367	11.1401	5.05787	cell wall	pectate lyase family protein (AT59)
TC116969	5.41018	11.1567	5.35394	cell wall	pectinesterase family protein
TC119947	5.25626	11.32	5.1258	cell wall	pectinesterase family protein
TC120066	5.86132	11.9172	5.94311	cell wall	pectinesterase family protein
TC120853	6.6419	11.5875	6.72925	cell wall	pectinesterase family protein
TC124144	10.5863	9.75415	7.52526	cell wall	pectin methylesterase
TC124346	6.6407	12.9988	6.42308	cell wall	pectinesterase family protein
TC124347	4.97355	12.2993	5.32906	cell wall	pectinesterase family protein
TC124517	5.90404	10.8514	5.25174	cell wall	pectinesterase family protein
TC124618	5.97785	12.7387	6.21216	cell wall	pectate lyase family protein (AT59)
TC125582	8.19151	9.94477	8.86944	cell wall	pectinesterase family protein
TC126324	5.0886	10.2342	5.31298	cell wall	pectate lyase family protein (AT59)
TC128539	6.6198	8.50376	6.66794	cell wall	pectinesterase family protein
TC130110	6.26789	7.90466	6.10316	cell wall	pectate lyase family protein (AT59)
TC130601	5.47131	11.0349	4.99707	cell wall	pectinesterase family protein
TC116461	11.9547	11.2182	12.973	cell wall	UDP-glucose:protein transglucosylase-like protein SlUPTG1/reversibly glycosylated polypeptide-1 (RGP1)
TC116553	9.36544	9.85357	10.925	cell wall	phytochelatin synthetase/COBRA cell expansion protein COB
TC117377	7.78815	7.73521	9.3213	cell wall	pectinesterase family protein
TC118934	7.77687	6.49082	8.51068	cell wall	pectinesterase family protein
TC122606	6.57188	5.91671	8.26674	cell wall	pectinesterase family protein
TC126319	9.46561	9.11513	10.231	cell wall	alpha-xylosidase (XYL1)/xylan 1,4-beta-xylosidase
TC126481	10.0808	8.45083	11.1378	cell wall	peptidoglycan-binding LysM domain-containing protein
TC127549	10.6776	9.08114	10.9802	cell wall	peptidoglycan-binding LysM domain-containing protein
TC129453	6.62662	5.71922	9.3418	cell wall	alpha-xylosidase (XYL1)/xylan 1,4-beta-xylosidase
TC129678	9.2738	8.47021	10.0318	cell wall	pectinesterase family protein
TC116879	8.37	7.00099	6.3558	cell wall	pectinesterase family protein
TC117821	12.9254	10.3849	12.8066	cell wall	xyloglucan:xyloglucosyl transferase/xyloglucan endotransglycosylase/endo-xyloglucan transferase (XTH9)
TC117830	8.6134	5.49549	5.63417	cell wall	pectin methylesterase
TC123064	9.33991	8.33411	7.33097	cell wall	pectinesterase family protein
TC124606	12.8222	10.6985	11.6633	cell wall	reversibly glycosylated polypeptide-1 (RGP1)/UDP-glucose:protein transglucosylase-like protein SlUPTG1
TC129445	8.70856	6.90125	6.43682	cell wall	pectinesterase family protein
TC116451	6.31867	11.1417	6.17574	cell wall	pectate lyase family protein
TC119964	8.99999	10.9479	9.92992	cell wall	cellulose synthase family protein (ATCSLE1)
TC121091	8.48953	10.0395	9.23869	cell wall	cellulose synthase family protein (ATCSLE1)
TC121778	8.84398	10.5724	9.63082	cell wall	cellulose synthase family protein (ATCSLE1)
TC123427	7.99486	11.7162	8.82231	cell wall	xyloglucan:xyloglucosyl transferase/xyloglucan endotransglycosylase/endo-xyloglucan transferase (XTR2/EXGT-A2)
TC124087	6.0689	13.1207	6.15454	cell wall	pectinacetylesterase
TC124088	7.12578	13.6304	6.96302	cell wall	pectinacetylesterase family protein
TC125396	6.39399	9.03632	6.09986	cell wall	pectinacetylesterase family protein
TC125448	9.29877	10.8711	9.84765	cell wall	pectate lyase family protein
TC125538	10.8364	12.2461	11.319	cell wall	endo-1,4-beta-glucanase/cellulase/endo-beta-1,4-D-glucanase [Solanum lycopersicum]
TC127394	7.68933	10.9252	8.50696	cell wall	xyloglucan:xyloglucosyl transferase/xyloglucan endotransglycosylase/endo-xyloglucan transferase (XTR2/EXGT-A2)
TC127955	6.14452	7.62206	6.29941	cell wall	glycoside hydrolase family 28 protein/polygalacturonase (pectinase) family protein
TC128381	6.26563	9.5889	6.31546	cell wall	pectinacetylesterase family protein
TC129240	7.91938	9.90682	7.92175	cell wall	glycoside hydrolase family 28 protein/polygalacturonase (pectinase) family protein
TC130345	6.28846	12.4432	6.66632	cell wall	pectate lyase family protein
TC131545	7.9216	9.46589	7.64721	cell wall	pectate lyase family protein
TC117195	11.2047	10.8609	12.3722	cell wall	putative arabinogalactan-protein [Solanum lycopersicum]
TC118121	14.3585	12.4905	14.8222	cell wall	cellulose synthase family protein (ATCSLG1/ATCSLG3)
TC118379	8.06348	8.03235	10.2378	cell wall	xyloglucan:xyloglucosyl transferase/xyloglucan endotransglycosylase/endo-xyloglucan transferase
TC118758	8.82129	7.63897	9.31188	cell wall	glycoside hydrolase family 28 protein/polygalacturonase (pectinase) family protein
TC118948	11.1717	10.7074	12.3624	cell wall	cellulose synthase, catalytic subunit (Ath-A/CESA2)
TC120072	8.76441	7.34129	9.39998	cell wall	xyloglucan:xyloglucosyl transferase/xyloglucan endotransglycosylase/endo-xyloglucan transferase
TC120316	7.96476	6.39379	8.35681	cell wall	pectate lyase family protein
TC120579	13.5157	11.5516	14.1236	cell wall	cellulose synthase family protein (ATCSLG1/ATCSLG3)
TC121017	7.19641	6.83336	9.15721	cell wall	lipoxygenase [Citrus jambhiri]
TC124788	7.20972	7.53799	10.4358	cell wall	xyloglucan:xyloglucosyl transferase/xyloglucan endotransglycosylase/endo-xyloglucan transferase
TC126148	8.59727	6.73379	9.48055	cell wall	xyloglucan:xyloglucosyl transferase/xyloglucan endotransglycosylase/endo-xyloglucan transferase
TC126159	10.1752	9.23438	11.0171	cell wall	callose synthase 1 (CALS1)/1,3-beta-glucan synthase 1
TC127359	6.66278	6.13568	7.50253	cell wall	invertase/pectin methylesterase inhibitor family protein
TC129397	10.4391	9.47755	11.2298	cell wall	beta-1,3-glucanase-related
TC116452	10.9079	8.18734	8.09768	cell wall	invertase/pectin methylesterase inhibitor family protein
TC120382	9.0083	8.36866	6.6812	cell wall	pectate lyase family protein
TC124049	9.05145	8.01656	7.21119	cell wall	xyloglucan:xyloglucosyl transferase/xyloglucan endotransglycosylase/endo-xyloglucan transferase (XTR6)
TC116155	6.10342	5.78004	10.6341	cell wall	peroxidase 3 (PER3/P3)/rare cold-inducible protein (RCI3A/PRC/RCI3)
TC123898	11.7642	11.5027	8.51402	cell wall	Cell wall protein precursor
TC130131	7.65235	9.2424	8.91279	cytokinin	two-component responsive regulator/response reactor 3 (RR3)
TC119894	6.57525	6.22271	7.7641	cytokinin	two-component phosphorelay mediator 3 (AHP1/ATHP3)
TC121773	8.80367	7.85232	9.02069	cytokinin	transcriptional adaptor (ADA2b)
TC125066	8.62534	6.36842	7.1835	Cytokinin	non-symbiotic hemoglobin 2 (GLB2/AHB2)
TC117853	7.14855	7.97301	6.84667	defense	WRKY family transcription factor (WRKY6)
TC123130	7.15491	13.2801	7.39483	defense	defensin protein [Solanum lycopersicum]
TC123425	6.21717	5.73883	7.58821	defense	WRKY family transcription factor (WRKY11)
TC124430	10.0987	12.774	9.95142	defense	leucine-rich repeat family protein
TC116878	12.9016	10.0058	13.5858	defense	polygalacturonase inhibiting protein 1 (PP1)
TC118628	11.542	10.4872	11.7097	defense	defender against cell death 1 (DAD1/ATDAD1)
TC119205	14.3048	12.3075	14.8573	defense	plant defensin-fusion protein (PDF2.3)/DEFL2
TC125889	7.39584	9.45334	9.49135	defense	defense-related protein
TC130702	10.774	7.06985	11.6009	defense	Plant thionin family protein
TC118189	13.5435	6.56697	5.5543	defense	flower-specific gamma-thionin-like protein/acidic protein precursor
TC118819	11.6211	11.2792	8.7582	defense	Bet v I allergen family protein
TC125261	10.0068	6.84782	7.62985	defense	WRKY family transcription factor (WRKY7)
TC125262	10.7992	7.0861	8.49653	defense	WRKY family transcription factor (WRKY15)
TC116415	7.78443	12.6224	7.57741	developmental	Petunia x hybrida PGPS/D11 (PGPS/D11) induced by flavonols in pollen germination
TC116476	7.41674	9.21965	8.96809	developmental	ripening regulated protein DDTFR18 [Solanum lycopersicum]/ripening-responsive protein
TC116657	7.67664	9.14356	7.87712	developmental	gantea protein (FB)
TC116723	12.4532	13.5986	8.64228	developmental	floral homeotic protein APETALA3 (AP3)/floral homeotic protein DEFICIENS [Solanum lycopersicum]
TC116753	8.89443	9.55656	8.1686	developmental	histidine kinase (AHK3)
TC116760	9.53357	10.611	8.62991	developmental	no apical meristem (NAM) family protein (ATAF1)
TC116778	6.04688	9.56005	7.03172	developmental	no apical meristem (NAM) family protein (NAC2/ATNAC2)
TC116895	10.0463	12.3454	9.64536	developmental	basic helix-loop-helix (bHLH) family protein (ZCW32)/BIGPETAL
TC116986	8.75288	12.6199	8.05413	developmental	lipoxygenase (LOX1)
TC117228	6.37957	9.3918	5.7373	developmental	no apical meristem (NAM) family protein (RD26)/jasmonic acid 2 [Solanum lycopersicum]
TC117520	8.25116	10.0166	8.16261	developmental	unknown protein/ORFX (FW2.2) like [Solanum lycopersicum]
TC117703	11.3762	12.3288	5.3082	developmental	floral homeotic protein PISTILLATA (PI)/TPI [Solanum lycopersicum]
TC117704	10.4145	11.0148	5.65801	developmental	floral homeotic protein PISTILLATA (PI)/TPI [Solanum lycopersicum], almost identical to TC117703 except a unaligned gap at the 3' end
TC117875	5.46015	10.1043	5.63553	developmental	no apical meristem (NAM) family protein (NAC2/ATNAC2)
TC118306	7.08799	9.41377	5.96433	developmental	no apical meristem (NAM) family protein (RD26)/jasmonic acid 2 [Solanum lycopersicum]
TC118398	6.79665	8.14438	6.75795	developmental	LeORFX like [Solanum lycopersicum]
TC118456	9.03756	10.4442	9.08844	developmental	long-chain-fatty-acid--CoA ligase/long-chain acyl-CoA synthetase
TC118533	8.1095	10.7152	9.65696	developmental	scarecrow-like transcription factor 13 (SCL13)
TC118705	8.92422	10.2631	9.77833	developmental	agamous-like MADS box protein AGL1/shatterproof 1 (SHP1)
TC118887	7.06916	11.2668	7.27771	developmental	senescence-associated family protein/TET8 (TETRASPANIN8)
TC119167	8.20418	11.4272	8.20486	developmental	unknown protein/senescence-inducible chloroplast stay-green protein 1 [Solanum lycopersicum]
TC119176	7.3925	9.14464	7.02482	developmental	ovate family protein
TC119606	6.70957	8.78894	7.9094	developmental	xyloglucan:xyloglucosyl transferase/xyloglucan endotransglycosylase/endo-xyloglucan transferase (EXGT-A3)
TC119632	6.61135	8.96257	6.26591	developmental	Rho guanyl-nucleotide exchange factor/ATROPGEF12/MEE64/ROPGEF12 (KINASE PARTNER PROTEIN-LIKE/maternal effect embryo arrest 64)
TC119919	11.1782	12.4676	5.43166	developmental	floral homeotic protein PISTILLATA (PI)/SlMBP1/LePI-B [Solanum lycopersicum]
TC121164	5.70754	7.13723	5.60894	developmental	late embryogenesis abundant family protein/LEA family protein
TC121533	6.10928	7.52176	6.10175	developmental	late embryogenesis abundant protein/LEA protein
TC121555	5.23569	10.9124	5.17086	developmental	late embryogenesis abundant domain-containing protein/LEA domain-containing protein/unfertilized embryo sac 15
TC121763	5.57383	6.67312	5.09101	developmental	no apical meristem (NAM) family protein (NAP)
TC122573	6.58056	8.99478	6.77711	developmental	p21-rho-binding domain-containing protein (RIC6)
TC122722	6.38333	8.30333	7.51549	developmental	p21-rho-binding domain-containing protein (RIC10)
TC122954	9.0002	10.7385	8.21768	developmental	scarecrow transcription factor family protein
TC123417	10.3202	12.4086	10.3534	developmental	aminotransferase class I and II family protein
TC123971	8.21524	9.35496	8.11828	developmental	late embryogenesis abundant 3 family protein/LEA3 family protein (SAG21)
TC124135	8.75146	10.0242	9.32339	developmental	transcription factor YAB2 (YABBY 2)
TC124281	5.15537	9.02951	5.23093	developmental	14-3-3 protein GF14 iota (GRF12)/GENERAL REGULATORY FACTOR 12
TC124368	8.2384	12.7088	6.82251	developmental	late embryogenesis abundant 3 family protein / LEA3 family protein (SAG21)
TC124494	8.98548	10.4891	10.0461	developmental	late embryogenesis abundant protein/LEA protein
TC124640	9.6966	11.7422	9.76734	developmental	no apical meristem (NAM) family protein
TC124766	10.1223	10.734	9.06213	developmental	floral homeotic protein AGAMOUS (AG)/TAG1
TC124780	9.22927	11.2982	8.84676	developmental	RNA recognition motif (RRM)-containing protein (AML1) [Solanum lycopersicum]
TC124875	5.91184	9.78272	5.12025	developmental	no apical meristem (NAM) family protein (NAP)
TC124876	7.27615	9.21784	6.76513	developmental	no apical meristem (NAM) family protein (NAP)
TC125069	10.7274	10.9921	9.38199	developmental	senescence-associated protein (SEN1)
TC125245	8.96734	10.4572	9.6184	developmental	senescence-associated protein-related
TC125305	8.38098	10.0682	7.8032	developmental	TM4/TDR4/agamous-like MADS box protein AGL8/FRUITFULL (AGL8)
TC125410	8.38223	8.79856	6.87375	developmental	transcription factor CRC (CRABS CLAW)
TC125420	9.73519	11.8644	10.0532	developmental	aminotransferase class I and II family protein
TC125871	9.45169	11.2321	8.99665	developmental	abnormal inflorescence meristem 1 / fatty acid multifunctional protein (AIM1)
TC125881	7.37858	9.08424	7.33104	developmental	leucine-rich repeat transmembrane protein kinase/MRH1 (morphogenesis of root hair 1)
TC126029	7.44926	8.99663	8.54618	developmental	homeodomain-containing protein (BLH1)
TC126101	6.42346	9.66997	6.01527	developmental	p21-rho-binding domain-containing protein (RIC5)
TC126125	9.04814	10.9338	8.69553	developmental	TM4/TDR4/agamous-like MADS box protein AGL8 / FRUITFULL (AGL8)
TC126126	10.2009	11.0126	8.22498	developmental	senescence-associated protein-related
TC126166	11.0716	9.80559	9.04001	developmental	acetyl-CoA carboxylase 1 (ACC1)
TC126240	7.34328	8.5887	6.90754	developmental	seven in absentia (SINA) family protein
TC126241	8.58892	10.5043	8.5331	developmental	seven in absentia (SINA) family protein
TC126313	7.3279	8.44284	7.25867	developmental	seven in absentia (SINA) family protein
TC126356	10.2441	11.2623	9.8727	developmental	senescence-associated protein
TC126373	5.26543	10.8145	4.973	developmental	pectinesterase family protein
TC126433	6.97463	8.5929	6.83276	developmental	FLOWERING PROMOTING FACTOR 1(FPF1)
TC126730	7.90363	10.0114	7.74159	developmental	S-adenosyl-methionine-sterol-C-methyltransferase (CVP1/SMT2)
TC126937	6.64606	7.53079	5.58265	developmental	MADS-box protein (AGL42)
TC127633	8.85279	11.8177	8.94602	developmental	abnormal inflorescence meristem 1/fatty acid multifunctional protein (AIM1)
TC128262	7.86866	10.4908	7.65056	developmental	TMS membrane family protein/tumour differentially expressed (TDE) family protein/maternal effect embryo arrest 55
TC128576	8.13298	8.62493	7.17139	developmental	BEL1-like homeobox 2 protein (BLH2)
TC128859	6.77289	11.5569	6.59599	developmental	late embryogenesis abundant domain-containing protein/LEA domain-containing protein
TC130036	9.0043	11.4285	8.86398	developmental	abnormal inflorescence meristem 1/fatty acid multifunctional protein (AIM1)
TC130132	9.13648	10.9063	9.23593	developmental	self-pruning interacting protein 1 [Solanum lycopersicum]
TC130196	5.65255	8.6214	5.5969	developmental	senescence-associated family protein/TET8 (TETRASPANIN8)
TC130963	5.23278	7.2099	4.82136	developmental	MADS-box family protein
TC131092	9.47538	9.56502	6.49415	developmental	E3 ubiquitin ligase SCF complex subunit SKP1/ASK1/UFO-binding protein (UIP2/ASK2)
TC131378	7.93361	9.75701	9.01517	developmental	homeodomain-containing protein (BLH1)/transcription factor
TC131460	6.54647	7.95835	7.14676	developmental	p21-rho-binding domain-containing protein (RIC10)
TC116099	13.1455	11.1884	13.9969	developmental	4-aminobutyrate aminotransferase/gamma-amino-N-butyrate transaminase/GABA transaminase/beta-alanine--oxoglutarate aminotransferase (POP2)
TC117209	11.1299	9.53386	12.6399	developmental	acetyl-CoA C-acyltransferase/3-ketoacyl-CoA thiolase
TC117745	8.76634	7.64098	8.93303	developmental	ATP-binding family protein
TC118000	10.1535	8.72284	10.9705	developmental	oxidoreductase/forever young (FEY3)
TC118590	5.32016	5.71194	8.98682	developmental	MADS-box protein (AGL11/STK)/TAGL11 transcription factor [Solanum lycopersicum]
TC118599	8.67899	8.81745	10.413	developmental	peptidyl-prolyl cis-trans isomerase/cyclophilin-40 (CYP40)/rotamase (SQN)
TC118774	9.04974	7.47246	9.33976	developmental	WD-40 repeat protein (MSI4) (ATMSI4/FVE/NFC4)
TC119398	5.36088	5.69373	9.3582	developmental	MADS-box protein (AGL11/STK)
TC121616	9.40388	8.51224	9.9358	developmental	LOB domain protein 41/lateral organ boundaries domain protein 41 (LBD41)
TC123291	7.00992	5.94759	7.75712	developmental	protein kinase-related
TC124778	10.8238	8.75156	10.8772	developmental	glucose-methanol-choline (GMC) oxidoreductase family protein (ACE)/HTH (HOTHEAD)
TC124786	11.1843	9.76378	11.4529	developmental	senescence-associated protein-related
TC125724	10.3318	9.03761	10.4019	developmental	14-3-3 protein GF14 mu (GRF9)/protein phosphorylated amino acid binding
TC127909	7.20429	6.26644	8.7141	developmental	acyl CoA reductase / male-sterility protein
TC130955	10.3006	9.3664	11.5659	developmental	abnormal inflorescence meristem 1/fatty acid multifunctional protein (AIM1)
TC131472	6.9319	7.22222	9.40579	developmental	senescence-associated protein-related
TC116432	11.7763	9.77452	11.0637	developmental	14-3-3 protein GF14 omega (GRF2/GF14)
TC116765	10.6941	9.09281	9.53882	developmental	transferase family protein/EMBRYO DEFECTIVE 3009
TC117181	10.2966	8.99173	10.228	developmental	CCAAT-box binding transcription factor Hap5a (HAP5A)/CONSTANS interacting protein 2a [Solanum lycopersicum]
TC117497	10.4397	8.78201	9.88793	developmental	argonaute protein (AGO1)
TC118594	7.91939	6.56091	7.62066	developmental	basic helix-loop-helix (bHLH) family protein (GL3)
TC118775	9.73125	8.35121	9.79963	developmental	WD-40 repeat protein (MSI4) (ATMSI4/FVE/NFC4)
TC118803	10.9956	8.91209	10.1464	developmental	squamosa promoter-binding protein-like 3 (SPL3)
TC118812	9.59283	8.20932	9.50639	developmental	GROWTH-REGULATING FACTOR 1(AtGRF1)
TC119971	8.94353	7.17364	8.53338	developmental	DNA-directed DNA polymerase alpha catalytic subunit
TC121018	10.2678	7.64215	9.31761	developmental	leucine-rich repeat protein kinase (ERECTA/ER)
TC121097	8.88887	7.5311	8.71909	developmental	argonaute protein (AGO1)
TC121805	8.72298	7.29071	7.40027	developmental	argonaute protein (AGO1)
TC122799	9.12324	7.74935	8.73993	developmental	senescence-associated protein-related
TC122809	10.341	8.33926	9.68396	developmental	leucine-rich repeat protein kinase (ERECTA/ER)
TC122815	9.7805	7.41901	9.14841	developmental	squamosa promoter-binding protein-like 8 (SPL8)
TC123029	10.5208	7.44868	9.64009	developmental	leucine-rich repeat protein kinase (ERECTA/ER)
TC123217	9.8619	7.29713	8.18142	developmental	pinhead protein (PINHEAD)/zwille protein (ZWILLE) (ZLL)
TC123250	10.097	7.65445	8.7958	developmental	ovule development protein aintegumenta (ANT)
TC123328	9.72701	8.24763	9.17888	developmental	spermine/spermidine synthase family protein (ACL5)
TC124342	11.9063	10.132	11.8716	developmental	shepherd protein (SHD)/clavata formation protein (SHD)
TC126122	10.316	9.44062	7.54216	developmental	axial regulator YABBY1 (YABBY1)/abnormal floral organs protein (AFO)/filamentous flower protein (FIL)
TC126307	10.1193	7.47468	7.45979	developmental	basic helix-loop-helix (bHLH) protein SPATULA (SPT)
TC126514	9.35604	8.79542	7.24965	developmental	MADS-box protein (AGL6)
TC126715	8.91997	5.96978	4.68046	developmental	male sterility protein 2 (MS2)
TC127806	10.8355	9.18946	10.6236	developmental	senescence-associated protein
TC128228	9.81514	5.80074	4.97583	developmental	cytochrome P450 family protein (CYP703A2)
TC128549	9.14574	6.68089	8.65077	developmental	SSXT protein-related/glycine-rich protein (F1)
TC129145	8.25852	8.33675	6.7148	developmental	CER1 protein (WAX2)
TC129568	8.63231	7.28922	8.28582	developmental	HUA enhancer 2 (HEN2)/DExH-box RNA helicase
TC130334	7.41402	5.0036	5.08055	developmental	male sterility protein 2 (MS2)
TC130379	8.71211	7.21943	6.94357	developmental	leucine-rich repeat family protein/protein kinase family protein (ERL1)
TC130887	8.28269	6.88766	7.28556	developmental	homeobox-leucine zipper transcription factor (HB-14/PHB)
TC116440	9.21622	7.7968	8.98612	developmental	DEAD/DEAH box helicase carpel factory-related/DCL2 (DICER-LIKE 2)
TC118360	7.41572	8.00039	6.17453	disease resistance	osmotin-like protein (OSM34)/pathogenesis-related protein osmotin precursor [Solanum lycopersicum]
TC118684	9.42961	10.8047	8.78798	disease resistance	seven transmembrane MLO family protein/MLO-like protein 12 (MLO12)/calmodulin binding
TC118685	8.01874	9.82395	6.62264	disease resistance	seven transmembrane MLO family protein/MLO-like protein 12 (MLO12)
TC119562	5.79524	9.34028	5.96897	disease resistance	unknown protein/ACI19 [Solanum lycopersicum]/Avr4/Cf-4 induced
TC120462	7.43001	9.81418	7.18053	disease resistance	seven transmembrane MLO family protein/MLO-like protein 6 (MLO6)
TC120467	7.21888	8.92247	6.65878	disease resistance	seven transmembrane MLO family protein/MLO-like protein 6 (MLO6)
TC123466	7.26668	10.1348	7.01614	disease resistance	seven transmembrane MLO family protein/MLO-like protein 1 (MLO1)
TC127481	5.926	7.28373	6.07823	disease resistance	bZIP family transcription factor (TGA1)
TC127893	7.34944	9.81641	7.34154	disease resistance	leucine-rich repeat transmembrane protein kinase
TC130302	6.61154	8.69354	6.54082	disease resistance	seven transmembrane MLO family protein/MLO-like protein 12 (MLO12)/calmodulin binding
TC117447	10.0747	8.37973	10.7695	disease resistance	lesion inducing protein-related
TC125541	9.17473	7.72427	10.5001	disease resistance	zinc finger protein (LOL1)
TC125542	9.38949	7.99329	10.3632	disease resistance	zinc finger protein (LOL1)
TC125732	13.2293	9.92464	13.5896	disease resistance	osmotin-like protein
TC126675	8.52357	8.42653	9.59795	disease resistance	leucine-rich repeat transmembrane protein kinase
TC127152	10.0562	9.74066	11.1188	disease resistance	allergen V5/Tpx-1-related family protein
TC131043	8.49748	7.42679	9.56425	disease resistance	leucine-rich repeat transmembrane protein kinase
TC116818	9.79867	8.61633	7.83175	disease resistance	Systemin precursor
TC116819	9.63079	8.63797	7.87981	disease resistance	Systemin precursor
TC117123	9.45459	6.83452	8.66727	disease resistance	disease resistance protein (CC-NBS-LRR class) (RCY1/RPP8)/ NRC1 [Solanum lycopersicum]
TC117218	8.9688	7.60295	8.20813	disease resistance	disease resistance-responsive family protein
TC120424	9.97404	6.82391	7.71434	disease resistance	unknown protein/Disease resistance protein Hcr2-0A like [Solanum lycopersicum]
TC121724	10.3322	8.87108	8.15135	disease resistance	pathogenesis-related thaumatin family protein (ATLP-3)
TC124012	9.86203	8.57329	9.05459	disease resistance	TSI-1 protein/Pathogenesis-related protein Bet v I family induced by saliclic acid [Solanum lycopersicum]
TC126803	8.46908	7.21649	7.77942	disease resistance	disease resistance protein (EDS1)
TC127993	8.29203	6.694	7.93444	disease resistance	disease resistance protein (CC-NBS-LRR class)/NRC1 [Solanum lycopersicum]
TC130506	9.2991	7.5218	8.90542	disease resistance	disease resistance-responsive family protein
TC116052	10.0064	14.6822	8.93336	electron transport or energy pathway	plastid-lipid associated protein PAP/fibrillin/plastid lipid associated protein CHRC [Solanum lycopersicum]
TC116378	8.56821	9.43964	8.43296	electron transport or energy pathway	cytochrome c
TC116692	9.50267	11.8049	8.64161	electron transport or energy pathway	mitochondrial alternative oxidase 1a (AOX1A)
TC117297	6.17929	8.60551	6.34942	electron transport or energy pathway	cytochrome P450 (CYP94C1)
TC117671	8.42262	10.4713	8.25922	electron transport or energy pathway	amine oxidase family protein
TC118494	8.93765	11.8132	9.44523	electron transport or energy pathway	ferredoxin/electron carrier
TC119624	6.12125	8.91612	5.90083	electron transport or energy pathway	cytochrome P450 (CYP72A15)
TC119939	7.96977	12.213	6.84737	electron transport or energy pathway	alcohol oxidase-related
TC120019	9.09669	9.61611	8.27266	electron transport or energy pathway	glutaredoxin family protein
TC120135	9.71119	11.2406	9.04725	electron transport or energy pathway	DC1 domain-containing protein
TC121435	7.37916	11.7116	7.01738	electron transport or energy pathway	cytochrome P450 71B5 (CYP71B5)
TC121698	7.91624	8.85353	7.73005	electron transport or energy pathway	cytochrome P450 family protein (CYP76C4)
TC122341	5.38933	12.213	5.21381	electron transport or energy pathway	cytochrome P450 family protein (CYP96A10/CYP96A9)
TC122750	8.07834	10.8076	8.85369	electron transport or energy pathway	cytochrome P450 76C2 (CYP76C2/YLS6)
TC123268	7.78297	8.8391	7.54342	electron transport or energy pathway	flavin-containing monooxygenase family protein / FMO family protein
TC123394	8.14767	11.1277	6.81616	electron transport or energy pathway	alcohol oxidase-related
TC124285	5.06543	11.7925	4.87867	electron transport or energy pathway	plastocyanin-like domain-containing protein (ATBCB)/dicyanin [Solanum lycopersicum]
TC124505	7.90219	8.92422	7.27787	electron transport or energy pathway	plastocyanin-like domain-containing protein
TC124506	7.44297	8.22676	6.92084	electron transport or energy pathway	plastocyanin-like domain-containing protein
TC124538	7.59405	9.25831	9.12281	electron transport or energy pathway	cytochrome P450 (CYP72A15)
TC124626	10.0497	11.4877	10.2568	electron transport or energy pathway	cytochrome b5
TC125739	7.03998	9.67112	8.22091	electron transport or energy pathway	cytochrome P450 76C2 (CYP76C2/YLS6)
TC126100	7.35035	8.5365	6.54389	electron transport or energy pathway	cytochrome P450 (CYP96A1)
TC126380	7.50578	10.4622	7.68461	electron transport or energy pathway	pyridine nucleotide-disulphide oxidoreductase family protein/NADH dehydrogenase
TC127133	8.64771	11.1074	9.08835	electron transport or energy pathway	ferredoxin/electron carrier
TC128585	6.82301	7.29972	5.57325	electron transport or energy pathway	NADH dehydrogenase-related
TC129233	7.9219	9.33809	7.74328	electron transport or energy pathway	ferric-chelate reductase
TC116472	12.7343	10.7709	13.4393	electron transport or energy pathway	cytochrome P450 (CYP72A7)
TC116473	11.238	9.78318	12.4319	electron transport or energy pathway	cytochrome P450 (CYP72A14)
TC117832	10.841	7.71243	11.5208	electron transport or energy pathway	plastocyanin-like domain-containing protein / plantacyanin (ARPN)
TC118422	12.3791	11.8801	13.2358	electron transport or energy pathway	cytochrome b5 isoform 1 (ATB5-A)
TC119990	9.99135	8.67014	10.4212	electron transport or energy pathway	dihydrolipoamide dehydrogenase 2 lipoamide dehydrogenase 2 (PTLPD2)
TC120679	9.38652	8.67938	10.3951	electron transport or energy pathway	oxidoreductase family protein
TC122214	6.41917	6.56911	8.26717	electron transport or energy pathway	cytochrome P450 76C2 (CYP76C2/YLS6)
TC124539	9.14074	8.00667	10.7239	electron transport or energy pathway	cytochrome P450 (CYP72A15)
TC125310	5.99139	8.29639	9.57312	electron transport or energy pathway	cytochrome P450 (CYP94D2)
TC125738	6.24619	7.94606	8.85964	electron transport or energy pathway	cytochrome P450 76C2 (CYP76C2/YLS6)
TC126748	9.03667	8.65547	10.2239	electron transport or energy pathway	plastocyanin-like domain-containing protein
TC127892	10.0688	8.97106	10.3148	electron transport or energy pathway	ferredoxin family protein
TC130961	6.16388	7.51649	8.78713	electron transport or energy pathway	cytochrome P450 family protein (CYP94B3)
TC116076	11.9834	11.7592	10.2791	electron transport or energy pathway	(S)-2-hydroxy-acid oxidase/glycolate oxidase/short chain alpha-hydroxy acid oxidase
TC116862	12.0512	10.8216	11.684	electron transport or energy pathway	cytochrome b6f complex subunit (petM)
TC117857	10.3803	8.88613	9.70879	electron transport or energy pathway	a protein required for photosystem I assembly and stability
TC120270	9.80659	6.19765	9.46971	electron transport or energy pathway	cytochrome P450 family protein (CYP78A5)
TC120385	9.47613	5.80041	5.17662	electron transport or energy pathway	cytochrome P450 (CYP77A4)
TC121452	9.52084	7.18857	8.32179	electron transport or energy pathway	plastocyanin-like domain-containing protein
TC122542	9.42053	8.51267	6.93482	electron transport or energy pathway	amine oxidase family protein/ATPAO4 (POLYAMINE OXIDASE 4)
TC123494	7.77287	6.3021	6.34044	electron transport or energy pathway	cytochrome P450 family protein (CYP71A23)
TC126194	11.1572	5.98555	5.6074	electron transport or energy pathway	cytochrome P450 family protein
TC126623	9.04494	8.1399	6.74027	electron transport or energy pathway	CYP96A10 (cytochrome P450 family 96 subfamily A/polypeptide 10)
TC126986	10.5979	8.04481	8.14889	electron transport or energy pathway	plastocyanin-like domain-containing protein
TC118474	6.25834	9.37377	6.78826	electron transport or energy pathway	thioredoxin H-type 2 (TRX-H-2/ATTRX2)
TC125909	10.6547	11.8412	10.2887	electron transport or energy pathway	thioredoxin M-type 3 chloroplast (TRX-M3/ATHM3)
TC118031	11.2738	9.39221	11.29	electron transport or energy pathway	thioredoxin family protein (PDI-LIKE 2-2)
TC120920	8.11905	7.42861	8.6184	electron transport or energy pathway	thioredoxin family protein
TC124497	13.03	11.6397	13.0519	electron transport or energy pathway	membrane protein/PSBX (photosystem II subunit X)
TC125011	8.37704	6.86476	8.18732	electron transport or energy pathway	tetratricoredoxin (TDX) (ATTDX)
TC125879	12.9952	11.722	12.6242	electron transport or energy pathway	membrane protein/PSBX (photosystem II subunit X)
TC130406	7.66101	8.5983	6.87444	electron transport or energy pathway	cytochrome c biogenesis protein family
TC131577	10.0099	10.8223	8.63946	electron transport or energy pathway	thioredoxin M-type 1, chloroplast (TRX-M1/ATHM1)
TC116420	13.4945	12.2183	13.3235	electron transport or energy pathway	chlorophyll A-B binding protein, chloroplast (LHCB6)
TC116423	10.8844	9.28825	10.5016	electron transport or energy pathway	chlorophyll A-B binding protein/LHCII type II (LHCB2.1/LHCB2.3)
TC117437	12.075	10.8185	11.742	electron transport or energy pathway	membrane protein/PSBX (photosystem II subunit X)
TC121359	10.8642	8.11279	10.6215	electron transport or energy pathway	chlorophyll A-B binding protein 4 chloroplast/LHCI type III CAB-4 (CAB4)
TC123744	12.0824	10.7564	11.6029	electron transport or energy pathway	photosystem I reaction center subunit III family protein
TC123784	11.1012	8.1254	10.8249	electron transport or energy pathway	chlorophyll A-B binding protein 2 chloroplast/LHCII type I CAB-2/CAB-140 (CAB2B/CAB1)
TC123787	9.3644	7.8739	9.31546	electron transport or energy pathway	chlorophyll A-B binding protein 2 chloroplast/LHCII type I CAB-2/CAB-140 (CAB2B/CAB1)
TC123794	6.49028	4.86624	6.1802	electron transport or energy pathway	chlorophyll A-B binding protein 2 chloroplast/LHCII type I CAB-2/CAB-140 (CAB2B/CAB1)
TC123795	9.66609	8.61215	9.26757	electron transport or energy pathway	chlorophyll A-B binding protein 2 chloroplast/LHCII type I CAB-2/CAB-140 (CAB2B/CAB1)
TC123796	8.55655	6.16042	7.81422	electron transport or energy pathway	chlorophyll A-B binding protein/LHCII type I (LHB1B2)
TC123855	11.7223	10.0566	11.193	electron transport or energy pathway	chlorophyll A-B binding protein 165/180 chloroplast/LHCII type I CAB-165/180 (CAB2)
TC124014	13.079	11.4785	12.4195	electron transport or energy pathway	chlorophyll A-B binding protein/LHCII type III (LHCB3/LHCB3*1)
TC124015	12.0247	10.39	11.7119	electron transport or energy pathway	chlorophyll A-B binding protein/LHCII type III (LHCB3/LHCB3*1)
TC124016	13.3754	11.4994	13.1023	electron transport or energy pathway	chlorophyll A-B binding protein/LHCII type III (LHCB3/LHCB3*1)
TC124071	13.6996	12.2801	13.1623	electron transport or energy pathway	chlorophyll A-B binding protein 4 chloroplast/LHCI type III CAB-4
TC124104	13.3005	9.01922	9.40703	electron transport or energy pathway	germin-like protein (GLP3A/GLP3B)
TC124265	10.993	9.65649	10.7812	electron transport or energy pathway	photosystem I reaction center subunit VI chloroplast/PSI-H (PSAH1)
TC125330	10.8142	9.46581	10.0973	electron transport or energy pathway	photosystem I reaction center subunit VI chloroplast/PSI-H (PSAH2)
TC125680	10.8243	8.92645	10.741	electron transport or energy pathway	chlorophyll A-B binding protein/LHCI type III (LHCA3.1)
TC131206	10.9402	7.25328	10.4264	electron transport or energy pathway	chlorophyll A-B binding protein 4 chloroplast/LHCI type III CAB-4 (CAB4)
TC117231	9.37192	8.36221	9.65651	electron transport or energy pathway	thioredoxin family protein
TC117348	10.3869	8.9492	10.0729	electron transport or energy pathway	thioredoxin family protein
TC123714	6.19156	10.9328	5.76721	electron transport or energy pathway	photoassimilate-responsive protein-related
TC123752	5.00344	6.25493	4.96322	electron transport or energy pathway	photoassimilate-responsive protein-related
TC124307	6.86983	12.336	6.73198	electron transport or energy pathway	photoassimilate-responsive protein-related
TC124308	7.9026	12.2035	7.79856	electron transport or energy pathway	photoassimilate-responsive protein-related
TC119283	9.53897	8.25135	9.76569	electron transport or energy pathway	thioredoxin family protein/TTL1 (TETRATRICOPETIDE-REPEAT THIOREDOXIN-LIKE 1)
TC115848	5.88307	10.3335	6.05704	ethylene	2-oxoglutarate-dependent dioxygenase/ 1-aminocyclopropane-1-carboxylate oxidase homolog (Protein E8)
TC116295	9.15254	12.993	8.93848	ethylene	1-aminocyclopropane-1-carboxylate oxidase/ACC oxidase/ethylene-forming enzyme (ACO/EAT1/ATEAT1)
TC116729	5.41254	6.973	6.23038	ethylene	1-aminocyclopropane-1-carboxylate synthase 6/ACC synthase 6 (ACS6)
TC117081	6.32751	9.32182	7.64517	ethylene	1-aminocyclopropane-1-carboxylate oxidase/ACC oxidase/ethylene-forming enzyme (ACO/EAT1/ATEAT1)
TC117852	8.88289	10.1081	8.65757	ethylene	ethylene-insensitive 3 (EIN3)
TC123932	9.98118	11.4383	7.14868	ethylene	1-aminocyclopropane-1-carboxylate oxidase/ACC oxidase/ethylene-forming enzyme (ACO/EAT1/ATEAT1)
TC125401	6.46593	7.44852	6.12873	ethylene	1-aminocyclopropane-1-carboxylate oxidase/ACC oxidase/ethylene-forming enzyme (ACO/EAT1/ATEAT1)
TC117010	8.77541	7.36717	8.26899	ethylene	ethylene-responsive protein/ER33 protein [Solanum lycopersicum]
TC117011	8.92651	7.15502	8.60057	ethylene	ethylene-responsive protein/ER33 protein [Solanum lycopersicum]
TC118018	8.89516	10.4707	9.27023	GA	GA INSENSITIVE DWARF1B (AtGID1B)
TC121133	8.14986	10.566	7.71441	GA	GA INSENSITIVE DWARF1B (AtGID1B)
TC123030	8.97552	10.3431	9.64425	GA	Gibberellin-responsive protein
TC123711	9.87673	12.5493	12.3873	GA	Gibberellin-regulated protein 1 (GASA1)/Gibberellin-responsive protein 1
TC123751	10.2398	12.8598	12.7737	GA	Gibberellin-regulated protein 1 (GASA1)/Gibberellin-responsive protein 1
TC124715	9.70327	11.3447	9.32888	GA	GA INSENSITIVE DWARF1C (AtGID1C)
TC125382	12.1653	13.3398	12.0063	GA	Gibberellin-regulated protein 5 (GASA5) / Gibberellin-responsive protein 5 (GASA5)
TC127124	7.66996	10.7678	7.51506	GA	Gibberellin 2-oxidase/SlGA2ox2
TC124105	11.5765	9.77312	12.7759	GA	ent-kaurenoic acid hydroxylase/cytochrome P450 (CYP88A4/KAO2)
TC126562	8.92623	7.34197	8.74121	GA	Gibberellin-regulated GASA/GAST/Snakin family protein
TC130502	8.57012	7.30794	7.2321	GA	Gibberellin-regulated protein 5 (GASA5)
TC130791	10.7791	8.14069	9.05637	GA	Gibberellin-responsive protein/Protein GAST1 precursor
TC117633	8.96555	10.9842	9.04204	JA	acetyl-CoA C-acyltransferase/3-ketoacyl-CoA thiolase (PED1)
TC124337	6.88134	9.67698	6.99806	JA	jasmonate ZIM-domain protein 1 [Solanum lycopersicum]
TC127777	7.0084	6.70277	8.42313	JA	monoterpene synthase 1 [Solanum lycopersicum]/induced by JA in trichome
TC115826	11.9403	12.5997	10.6074	metabolism	threonine ammonia-lyase/threonine dehydratase/threonine deaminase (OMR1)
TC115970	9.83454	14.0965	9.67418	metabolism	phytoene synthase (PSY)/geranylgeranyl-diphosphate geranylgeranyl transferase
TC115985	6.12225	12.8061	7.32412	metabolism	beta-fructosidase/cell-wall invertase [Solanum lycopersicum]
TC116279	6.79667	13.1283	6.60818	metabolism	pfkB-type carbohydrate kinase family protein/fructokinase [Solanum lycopersicum]
TC116374	8.67166	11.6472	8.39	metabolism	fasciclin-like arabinogalactan family protein
TC116375	7.5385	12.859	7.22969	metabolism	glyoxal oxidase-related
TC116428	8.55207	11.721	8.97331	metabolism	prephenate dehydratase family protein
TC116458	8.51098	10.4237	8.55648	metabolism	cysteine proteinase/ AALP protein (AALP)/Cysteine proteinase 3 precursor
TC116482	10.4487	13.7793	8.61717	metabolism	quercetin 3-O-methyltransferase 1/flavonol 3-O-methyltransferase 1/caffeic acid/5-hydroxyferulic acid O-methyltransferase (OMT1)
TC116514	10.6384	12.6431	11.4577	metabolism	glutathione S-transferase (ATGSTU19)
TC116558	11.4623	12.9224	11.6713	metabolism	1-hydroxy-2-methyl-2-(E)-butenyl 4-diphosphate synthase/GcpE family protein (CLB4)/GcpE [Solanum lycopersicum]
TC116601	7.54446	7.98525	6.26738	metabolism	UDP-glucoronosyl/UDP-glucosyl transferase family protein/twi1 [Solanum lycopersicum]
TC116607	9.00513	9.78683	8.04385	metabolism	glutamate dehydrogenase 1 (GDH1)/NADH-glutamate dehydrogenase [Solanum lycopersicum]
TC116638	8.47679	10.1215	8.63859	metabolism	cysteine synthase/O-acetylserine (thiol)-lyase/O-acetylserine sulfhydrylase (ATCYSC1)
TC116659	10.1462	11.4819	10.254	metabolism	2-oxoisovalerate dehydrogenase/3-methyl-2-oxobutanoate dehydrogenase/branched-chain alpha-keto acid dehydrogenase E1 beta subunit (DIN4)
TC116660	10.0726	11.6333	10.3596	metabolism	2-oxoisovalerate dehydrogenase/3-methyl-2-oxobutanoate dehydrogenase/branched-chain alpha-keto acid dehydrogenase E1 beta subunit (BCDH BETA1)
TC116684	8.88778	10.3168	8.76588	metabolism	amidohydrolase family protein
TC116724	10.2818	11.3267	9.89139	metabolism	isocitrate dehydrogenase/NADP+ isocitrate dehydrogenase
TC116804	10.1703	13.1301	12.8555	metabolism	xyloglucan:xyloglucosyl transferase/xyloglucan endotransglycosylase/endo-xyloglucan transferase (EXGT-A4)/Probable xyloglucan endotransglucosylase/hydrolase 1 precursor (LeXTH1)
TC116827	8.2598	9.63384	8.25175	metabolism	glycosyl hydrolase family 17 protein
TC116851	8.75416	11.5817	9.17399	metabolism	ethanolamine-phosphate cytidylyltransferase/phosphorylethanolamine transferase/CTP:phosphoethanolamine cytidylyltransferase
TC116869	10.394	11.9895	10.4832	metabolism	inositol-3-phosphate synthase isozyme 2/myo-inositol-1-phosphate synthase 2/MI-1-P synthase 2/IPS2
TC116875	7.58426	8.99753	7.17594	metabolism	serine O-acetyltransferase (SAT-1/SAT-A)
TC116882	7.39518	9.63194	6.9971	metabolism	solanesyl diphosphate synthase (SPS)
TC116890	6.44836	7.37657	6.31277	metabolism	short-chain dehydrogenase/reductase (SDR) family protein
TC116916	5.53547	11.2618	5.56041	metabolism	NADH dehydrogenase subunit 2
TC116926	5.64964	9.10769	5.58482	metabolism	protein kinase
TC116933	10.1997	11.7438	10.3087	metabolism	1-deoxy-D-xylulose 5-phosphate synthase/1-deoxyxylulose-5-phosphate synthase/DXP-synthase (DEF/CLA1)
TC116934	9.92339	11.609	10.4206	metabolism	1-deoxy-D-xylulose 5-phosphate synthase/1-deoxyxylulose-5-phosphate synthase/DXP-synthase (DEF/CLA1)
TC117022	8.40216	9.55871	8.34563	metabolism	methylmalonate-semialdehyde dehydrogenase (ALDH6B2)
TC117023	6.55492	10.4961	6.79954	metabolism	hydrolase alpha/beta fold family protein
TC117050	7.40121	9.30286	8.15179	metabolism	alcohol dehydrogenase
TC117063	11.6723	13.1636	12.3077	metabolism	Arabinogalactan-protein precursor
TC117067	7.12384	10.6467	6.56959	metabolism	hydrolase acting on ester bonds
TC117094	6.69714	13.3882	6.1908	metabolism	pectate lyase family protein
TC117128	8.46405	9.80436	8.1051	metabolism	3-hydroxy-3-methylglutaryl-CoA reductase 1/HMG-CoA reductase 1 (HMG1)/3-hydroxy-3-methylglutaryl CoA reductase 2 [Solanum lycopersicum]
TC117132	9.50556	10.7816	9.31785	metabolism	inosine-uridine preferring nucleoside hydrolase family protein
TC117155	10.4968	10.9235	9.38322	metabolism	cation exchanger (CAX3/ATCAX3)
TC117225	7.13314	9.05976	6.99009	metabolism	lipase
TC117226	5.95654	8.04927	5.39108	metabolism	GDSL-motif lipase
TC117251	8.42699	9.57715	7.89367	metabolism	glycosyl hydrolase family 5 protein/cellulase family protein
TC117253	8.29507	9.694	7.46326	metabolism	glycosyl hydrolase family 5 protein/cellulase family protein
TC117254	8.40072	9.759	7.97568	metabolism	glycosyl hydrolase family 5 protein/cellulase family protein
TC117271	9.19034	11.2297	8.91935	metabolism	short-chain acyl-CoA oxidase (ACX4)
TC117272	9.23257	10.7226	8.8893	metabolism	short-chain acyl-CoA oxidase (ACX4)
TC117306	6.48768	12.3137	6.19504	metabolism	trypsin and protease inhibitor family protein/Kunitz family protein
TC117311	10.6609	13.2764	10.782	metabolism	GAMMA-TOCOPHEROL METHYLTRANSFERASE (G-TMT)
TC117334	7.37119	12.9177	7.36091	metabolism	oxidoreductase, 2OG-Fe(II) oxygenase family protein (SRG1)
TC117335	6.90253	7.37629	7.31219	metabolism	oxidoreductase, 2OG-Fe(II) oxygenase family protein (SRG1)
TC117394	8.74	11.3393	9.05754	metabolism	1-deoxy-D-xylulose 5-phosphate reductoisomerase (DXR/PDE129)
TC117544	9.05147	10.1598	8.39499	metabolism	GHMP kinase family protein (ARA1)
TC117559	5.45165	9.05867	5.10962	metabolism	S-adenosyl-L-methionine:carboxyl methyltransferase family protein
TC117600	10.468	11.3451	9.69506	metabolism	phosphatidylinositol 3- and 4-kinase family protein / ubiquitin family protein
TC117668	5.98656	9.70363	6.04701	metabolism	hydroxyproline-rich glycoprotein family protein
TC117741	8.55479	12.7128	8.58344	metabolism	copper amine oxidase
TC117833	8.57935	10.1523	9.18414	metabolism	NAD-dependent epimerase/dehydratase family protein (GAE6)
TC117842	7.08698	9.1294	7.48509	metabolism	short-chain dehydrogenase/reductase (SDR) family protein
TC117870	9.7939	11.4023	9.8317	metabolism	flavin reductase-related
TC117876	7.42492	9.04098	7.10981	metabolism	enoyl-CoA hydratase/isomerase family protein
TC117877	5.89551	8.01576	6.06463	metabolism	hydrolase, alpha/beta fold family protein
TC117953	8.50425	10.9404	7.55427	metabolism	3-hydroxy-3-methylglutaryl-CoA reductase 1/HMG-CoA reductase 1 (HMG1)
TC117954	8.80825	10.6203	8.35338	metabolism	3-hydroxy-3-methylglutaryl-CoA reductase 1/HMG-CoA reductase 1 (HMG1)
TC117971	7.58494	10.0741	7.80495	metabolism	hydrolase alpha/beta fold family protein
TC118080	9.18212	10.5542	8.88099	metabolism	peptide deformylase chloroplast/polypeptide deformylase 1B (PDF1B)
TC118087	9.18489	12.1591	6.27568	metabolism	cysteine proteinase/AALP protein (AALP)
TC118135	9.88828	11.2283	10.4147	metabolism	(1-4)-beta-mannan endohydrolase/Mannan endo-1,4-beta-mannosidase 5 precursor (Beta-mannanase 5) (Endo-beta-1,4-mannanase 5) (LeMAN5)
TC118152	8.62823	10.6366	8.37487	metabolism	ATP-dependent Clp protease ATP-binding subunit (ClpD/ERD1)
TC118236	7.33025	10.6344	6.65129	metabolism	phosphatidic acid phosphatase family protein / PAP2 family protein
TC118248	8.13877	8.90231	7.20936	metabolism	hydroxyproline-rich glycoprotein family protein
TC118298	6.26095	8.38786	6.55448	metabolism	exopolygalacturonase/galacturan 1,4-alpha-galacturonidase (PGA3)/pectinase (PGA4)
TC118311	9.55573	9.1541	7.56929	metabolism	tyrosine specific protein phosphatase family protein
TC118342	8.43978	9.0651	7.05815	metabolism	enoyl-CoA hydratase/isomerase family protein
TC118351	6.25332	7.72915	6.88294	metabolism	epoxide hydrolase
TC118450	7.79634	10.6652	9.38914	metabolism	esterase/lipase/thioesterase family protein
TC118513	6.024	9.55425	5.91835	metabolism	glycerophosphoryl diester phosphodiesterase family protein
TC118571	7.74416	9.31148	8.01698	metabolism	hydrolase, alpha/beta fold family protein
TC118579	9.07735	10.4861	9.56982	metabolism	geranylgeranyl pyrophosphate synthase/GGPP synthetase/farnesyltranstransferase
TC118647	7.87882	10.3738	7.4943	metabolism	shaggy-related protein kinase theta/ASK-theta (ASK8)
TC118704	6.85918	8.72382	7.39614	metabolism	methyladenine glycosylase family protein
TC118739	8.26026	10.5925	8.31497	metabolism	AMP-binding protein
TC118793	8.11635	13.0009	8.60552	metabolism	UDP-glucoronosyl/UDP-glucosyl transferase family protein
TC118807	7.32531	8.98063	7.18639	metabolism	RNA polymerase sigma subunit SigE (sigE)/sigma-like factor (SIG5)
TC118816	9.25095	10.59	8.84982	metabolism	2-oxoisovalerate dehydrogenase/3-methyl-2-oxobutanoate dehydrogenase/branched-chain alpha-keto acid dehydrogenase E1 alpha subunit
TC118817	8.32286	10.1647	9.06312	metabolism	DNAJ heat shock N-terminal domain-containing protein (J8)
TC118839	8.29712	10.58	8.34558	metabolism	protein kinase family protein (WNK1)
TC118853	7.56874	9.0973	6.95	metabolism	lycopene beta cyclase (LYC)
TC118925	8.55577	9.0414	7.31646	metabolism	glutamine synthetase (ATGSR2)
TC118929	8.813	10.3898	9.35204	metabolism	NAD-dependent epimerase/dehydratase family protein (GAE6)
TC118937	8.55483	11.6147	7.92106	metabolism	DNAJ heat shock N-terminal domain-containing protein (J20)
TC119024	8.84036	10.1338	9.46695	metabolism	eukaryotic translation initiation factor 4F /eIF-4F
TC119074	10.1758	11.1097	7.52248	metabolism	aldehyde dehydrogenase, mitochondrial (ALDH3/ALDH2B7)
TC119076	7.55562	10.3049	8.35164	metabolism	trypsin and protease inhibitor family protein/Kunitz family protein
TC119172	9.56647	10.7295	9.81928	metabolism	squalene monooxygenase / squalene epoxidase (XF1)
TC119237	9.37947	10.8256	9.07232	metabolism	DNAJ heat shock N-terminal domain-containing protein
TC119240	9.37157	10.8881	9.5673	metabolism	phosphatidic acid phosphatase-related/PAP2-related
TC119376	9.0961	11.1983	9.17466	metabolism	phosphoenolpyruvate carboxylase/PEP carboxylase (ATPPC3/PPCK1)
TC119399	6.38946	10.0701	7.06109	metabolism	phosphatidylinositol 3- and 4-kinase family protein/ubiquitin family protein
TC119426	6.24681	7.35536	7.164	metabolism	flavonoid 3'-monooxygenase/flavonoid 3'-hydroxylase (F3'H)/cytochrome P450 75B1 (CYP75B1)/transparent testa 7 protein (TT7) (CYP75B1/D501/TT7)
TC119429	6.92878	8.47809	6.88287	metabolism	3-phosphoinositide-dependent protein kinase (PDK1)
TC119438	7.19512	8.69375	8.0967	metabolism	alanine--glyoxylate aminotransferase/beta-alanine-pyruvate aminotransferase AGT (AGT2)
TC119471	8.72266	10.1933	8.54012	metabolism	fumarylacetoacetase
TC119480	10.3833	11.7387	10.4224	metabolism	2-dehydro-3-deoxyphosphoheptonate aldolase 2/3-deoxy-D-arabino-heptulosonate 7-phosphate synthase 2/DAHP synthetase 2 (DHS2)
TC119570	6.42934	7.73031	6.71972	metabolism	DNAJ heat shock N-terminal domain-containing protein
TC119578	11.4176	12.9597	11.4597	metabolism	phenylalanine ammonia-lyase 1 (PAL1)
TC119580	8.0787	12.2269	7.98042	metabolism	esterase/lipase/thioesterase family protein
TC119593	7.53179	9.41491	7.2292	metabolism	dehydrodolichyl diphosphate synthase/DEDOL-PP synthase
TC119594	7.28982	9.96877	6.39881	metabolism	dehydrodolichyl diphosphate synthase/DEDOL-PP synthase
TC119612	8.98714	11.5445	9.85974	metabolism	glycosyl hydrolase family 3 protein
TC119620	9.20401	10.6391	9.35499	metabolism	membrane bound O-acyl transferase (MBOAT) family protein
TC119734	8.9042	9.9775	8.18083	metabolism	phosphatidylinositol 3- and 4-kinase family protein/ubiquitin family protein
TC119747	6.93817	9.58254	7.42866	metabolism	transferase family protein
TC119756	10.8008	13.7033	9.86833	metabolism	putative phytosulfokine peptide precursor LePSK1/putative growth-regulating protein
TC119780	9.0786	9.90864	8.37137	metabolism	phosphoglycerate/bisphosphoglycerate mutase family protein
TC119811	8.69097	10.9412	8.75496	metabolism	phosphoenolpyruvate carboxylase/PEP carboxylase (ATPPC3/PPCK1)
TC120030	7.18353	9.09987	6.91105	metabolism	protein kinase family protein (WNK4/ZIK2)
TC120147	8.58139	9.43796	8.03178	metabolism	digalactosyldiacylglycerol synthase 1 (DGD1)/MGDG:MGDG galactosyltransferase/galactolipid galactosyltransferase (DGD1)
TC120173	5.51444	8.01093	5.64241	metabolism	epsin N-terminal homology (ENTH) domain-containing protein/clathrin assembly protein-related
TC120184	8.82107	10.4896	9.49156	metabolism	AAA-type ATPase family protein/ankyrin repeat family protein
TC120237	7.59076	11.3709	7.56842	metabolism	AMP-dependent synthetase and ligase family protein
TC120273	8.82617	10.5247	8.29225	metabolism	phytoene synthase (PSY)/geranylgeranyl-diphosphate geranylgeranyl transferase
TC120313	9.0348	11.4043	8.26621	metabolism	3-hydroxy-3-methylglutaryl CoA reductase 2 {Solanum lycopersicum}
TC120391	8.87264	9.74078	8.37721	metabolism	UDP-glucoronosyl/UDP-glucosyl transferase family protein
TC120393	8.05234	12.8478	8.50593	metabolism	UDP-xylose phenolic glycosyltransferase [Solanum lycopersicum]
TC120446	9.55743	11.8759	8.07153	metabolism	contains domain Glyoxalase/Bleomycin resistance protein/Dihydroxybiphenyl dioxygenase
TC120459	5.30046	6.94238	5.19566	metabolism	serine C-palmitoyltransferase (LCB2)
TC120580	7.14481	9.06129	6.72334	metabolism	protein kinase
TC120732	8.32622	11.2877	7.79956	metabolism	geranylgeranyl pyrophosphate synthase (GGPS1)/GGPP synthetase/farnesyltranstransferase (GGPS1)
TC120814	8.36117	10.4286	8.99813	metabolism	glycosyl hydrolase family 3 protein
TC120863	6.76731	8.43657	6.57457	metabolism	leucine-rich repeat family protein
TC120869	6.80992	10.739	6.24686	metabolism	mannitol dehydrogenase (ELI3-1)
TC120932	7.15941	9.30005	6.76474	metabolism	eukaryotic release factor 1 family protein/eRF1 family protein (ERF1-3)
TC121034	8.9188	9.74352	8.21	metabolism	SUBUNIT NDH-M OF NAD(P)H/PLASTOQUINONE DEHYDROGENASE COMPLEX
TC121046	8.85168	10.1685	8.98761	metabolism	hydrolase alpha/beta fold family protein
TC121069	5.69007	10.5813	6.09206	metabolism	protein kinase family protein (MAPKKK15)
TC121104	10.5369	11.7854	8.25667	metabolism	UDP-glucoronosyl/UDP-glucosyl transferase family protein
TC121223	5.67659	8.95873	5.82615	metabolism	protein kinase family protein
TC121237	8.53345	9.07775	5.99857	metabolism	glycosyl hydrolase family 3 protein
TC121258	8.73663	9.91353	8.17247	metabolism	short-chain dehydrogenase/reductase (SDR) family protein
TC121311	5.39522	6.99	4.74365	metabolism	calcium-dependent protein kinase CDPK (CPK17)
TC121323	5.85875	7.11614	5.87679	metabolism	esterase/lipase/thioesterase family protein
TC121376	8.09433	9.82624	7.54691	metabolism	protein kinase family protein
TC121391	8.5917	11.3958	8.78409	metabolism	phospholipase D alpha 1/PLD alpha 1 (PLDALPHA1) (PLD1)/choline phosphatase 1
TC121392	7.68394	9.4937	7.45268	metabolism	UDP-galactose:MGDG galactosyltransferase 2/digalactosyldiacylglycerol synthase 2 (DGD2)
TC121431	6.9795	10.519	6.82369	metabolism	esterase/lipase/thioesterase family protein
TC121512	7.06083	8.34516	7.31811	metabolism	protein phosphatase 2C family protein/PP2C family protein
TC121682	5.36538	6.85417	5.44798	metabolism	epsin N-terminal homology (ENTH) domain-containing protein/clathrin assembly protein-related
TC121700	8.20735	9.94695	8.65761	metabolism	phosphatidylinositol 3- and 4-kinase family protein/ubiquitin family protein
TC121747	5.4712	7.84856	5.37343	metabolism	serine/threonine protein kinase (RKF2)
TC121822	7.60485	9.50557	7.91313	metabolism	S-locus protein kinase
TC121878	6.96594	8.151	6.01773	metabolism	hydrolase alpha/beta fold family protein
TC121934	6.4303	7.91445	6.09409	metabolism	leucine-rich repeat family protein / protein kinase family protein
TC122011	7.02176	7.8803	6.31293	metabolism	hydrolase alpha/beta fold family protein
TC122053	7.41986	9.00729	7.2875	metabolism	oxidoreductase 2OG-Fe(II) oxygenase family protein
TC122156	8.33099	9.53585	8.44917	metabolism	lipase
TC122197	6.96865	7.7829	6.38126	metabolism	GCN5-related N-acetyltransferase (GNAT) family protein
TC122201	5.62558	10.5369	5.5292	metabolism	epsin N-terminal homology (ENTH) domain-containing protein/clathrin assembly protein-related
TC122284	7.54601	9.77276	7.34417	metabolism	Galacturonosyltransferase-like 4(GATL4)/polygalacturonate 4-alpha-galacturonosyltransferase
TC122347	6.47128	8.11911	6.4987	metabolism	putative endonuclease precursor [Solanum lycopersicum]
TC122435	6.69624	9.0043	6.53758	metabolism	phosphatidylinositol 3- and 4-kinase family protein / ubiquitin family protein
TC122860	8.70554	11.1129	9.48602	metabolism	glycosyl hydrolase family 3 protein
TC123047	5.57889	8.62315	5.22452	metabolism	polygalacturonase/pectinase
TC123107	7.46808	9.16817	7.14406	metabolism	short-chain dehydrogenase/reductase (SDR) family protein
TC123126	7.53863	9.66835	7.4031	metabolism	eukaryotic release factor 1 family protein/eRF1 family protein (ERF1-3)
TC123167	6.66491	8.25602	6.33331	metabolism	protein kinase family protein (WNK4/ZIK2)
TC123248	9.56236	11.1981	10.3474	metabolism	6-phosphogluconate dehydrogenase family protein
TC123270	10.0173	11.4743	10.7289	metabolism	(1-4)-beta-mannan endohydrolase
TC123326	6.12088	7.36013	6.1234	metabolism	protein kinase
TC123360	5.27153	6.37494	5.06786	metabolism	protein kinase family protein
TC123376	7.45083	10.8783	7.49706	metabolism	phosphatidylinositol 3- and 4-kinase family protein
TC123478	7.39788	8.54164	7.65825	metabolism	hydrolase alpha/beta fold family protein
TC123483	6.16013	7.69905	6.03682	metabolism	protein kinase family protein
TC123568	6.43923	7.18145	5.59884	metabolism	oxidoreductase 2OG-Fe(II) oxygenase family protein
TC123618	7.75842	9.27997	6.69587	metabolism	NAD-dependent epimerase/dehydratase family protein (GAE3)
TC123813	8.97629	10.312	7.32986	metabolism	caffeoyl-CoA 3-O-methyltransferase
TC123815	11.975	13.6966	10.5192	metabolism	GDSL-motif lipase/hydrolase family protein
TC123817	7.81181	9.00967	7.7597	metabolism	serine-glyoxylate aminotransferase-related (AGT)
TC123821	8.33446	10.4127	8.85946	metabolism	beta-fructosidase (BFRUCT3)/beta-fructofuranosidase/invertase
TC123830	12.5994	11.6412	13.0533	metabolism	glycine hydroxymethyltransferase/serine hydroxymethyltransferase/serine/threonine aldolase (SHM4)
TC123890	9.28593	11.6102	9.90398	metabolism	beta-fructosidase (BFRUCT3)/beta-fructofuranosidase/invertase
TC123895	6.88553	8.08224	7.27402	metabolism	beta-fructosidase (BFRUCT4)/beta-fructofuranosidase/invertase
TC123901	10.3961	12.6484	11.8575	metabolism	glutamate decarboxylase 1 (GAD 1/GAD)
TC123905	9.75222	10.1359	8.14471	metabolism	glutamate decarboxylase 1 (GAD 1/GAD)
TC123908	4.97339	7.80764	4.77641	metabolism	glutamate decarboxylase 1 (GAD 1/GAD)
TC123953	8.5083	11.0128	7.03343	metabolism	carbonic anhydrase/carbonate dehydratase
TC123975	6.33668	11.9962	6.53303	metabolism	multi-copper oxidase type I family protein/SKS12 (SKU5 Similar 12)
TC124017	11.5836	13.1655	11.9575	metabolism	cysteine proteinase
TC124027	9.88436	10.3097	8.34341	metabolism	Polyphenol oxidase (EC 1.10.3.1)
TC124092	10.0508	10.7965	8.48372	metabolism	haloacid dehalogenase-like hydrolase family protein
TC124101	7.28408	9.01544	7.75235	metabolism	UDP-glucoronosyl/UDP-glucosyl transferase family protein
TC124140	9.43457	12.5803	11.1445	metabolism	oxidoreductase 2OG-Fe(II) oxygenase family protein
TC124141	8.62161	11.6845	10.0237	metabolism	oxidoreductase 2OG-Fe(II) oxygenase family protein
TC124154	9.82089	10.7301	8.82448	metabolism	4-hydroxyphenylpyruvate dioxygenase (HPD) (PDS1)
TC124191	9.35211	10.9764	8.389	metabolism	4-aminobutyrate aminotransferase/gamma-amino-N-butyrate transaminase/GABA transaminase/beta-alanine--oxoglutarate aminotransferase (POP2)
TC124201	9.52243	14.1566	9.69756	metabolism	aldo/keto reductase family protein
TC124211	6.91078	10.6138	6.93891	metabolism	multi-copper oxidase type I family protein/SKS12 (SKU5 Similar 12)
TC124212	5.49822	9.97681	5.39463	metabolism	multi-copper oxidase type I family protein/SKS11 (SKU5 Similar 11)
TC124282	7.93487	9.71976	7.82302	metabolism	short-chain dehydrogenase/reductase (SDR) family protein
TC124286	9.11438	10.4552	8.74465	metabolism	acetyl-CoA C-acyltransferase/3-ketoacyl-CoA thiolase (PED1)
TC124305	8.71355	10.1248	7.5945	metabolism	AMP-dependent synthetase and ligase family protein
TC124306	7.69916	9.63723	7.3444	metabolism	AMP-dependent synthetase and ligase family protein
TC124417	10.4936	11.1467	8.93142	metabolism	short-chain dehydrogenase/reductase (SDR) family protein
TC124456	9.1227	12.4415	10.0136	metabolism	adenosylmethionine decarboxylase family protein
TC124645	9.97629	12.8521	11.5261	metabolism	transferase family protein/AT5MAT/O-malonyltransferase
TC124699	6.6682	8.71167	6.39844	metabolism	UDP-glucoronosyl/UDP-glucosyl transferase family protein
TC124725	9.49662	13.1877	12.5338	metabolism	trypsin and protease inhibitor family protein/Kunitz family protein
TC124734	4.67627	5.76692	4.65029	metabolism	inositol polyphosphate 5-phosphatase II (IP5PII)
TC124735	5.90465	9.07659	5.74543	metabolism	inositol polyphosphate 5-phosphatase II (IP5PII)
TC124791	5.34925	10.3564	5.09119	metabolism	phytochelatin synthetase-related
TC124792	5.94886	10.3473	6.14083	metabolism	phytochelatin synthetase-related
TC124826	5.69714	11.2487	4.68627	metabolism	polygalacturonase 3 (PGA3)/pectinase
TC124859	6.95611	10.7967	8.28196	metabolism	lipase class 3 family protein
TC124960	6.19761	11.7759	6.95169	metabolism	transferase family protein
TC124969	9.58143	12.4377	9.64215	metabolism	eukaryotic translation initiation factor SUI1
TC124977	7.35171	9.85812	7.95903	metabolism	UDP-glucoronosyl/UDP-glucosyl transferase family protein
TC125042	6.80702	9.17986	6.70214	metabolism	ankyrin protein kinase (APK1)
TC125056	9.54411	11.1691	10.3574	metabolism	threonine synthase, chloroplast (MTO2)
TC125081	9.16779	10.3739	8.72721	metabolism	calcineurin B subunit-related
TC125115	6.95694	8.73209	6.74459	metabolism	MutT/nudix family protein/ATNUDT17 (Arabidopsis thaliana Nudix hydrolase homolog 17)
TC125119	8.05777	10.372	9.22807	metabolism	pyruvate phosphate dikinase family protein
TC125125	8.83031	11.0338	9.89658	metabolism	tropinone reductase/tropine dehydrogenase
TC125126	8.90366	11.0704	10.2222	metabolism	tropinone reductase/tropine dehydrogenase
TC125147	6.52792	12.8011	6.40278	metabolism	multi-copper oxidase type I family protein/SKS11 (SKU5 Similar 11)
TC125201	8.65656	9.44823	8.05924	metabolism	aminotransferase-related
TC125278	9.38424	10.7034	9.0724	metabolism	nitrate reductase 2 (NR2/NIA2)/Nitrate reductase
TC125288	6.87156	9.00587	6.64396	metabolism	carotenoid isomerase (CRTISO)
TC125309	7.61283	8.52119	6.82552	metabolism	epsin N-terminal homology (ENTH) domain-containing protein/clathrin assembly protein-related
TC125311	8.86689	9.30813	6.91021	metabolism	S-adenosyl-L-methionine:carboxyl methyltransferase family protein
TC125324	9.55442	11.4609	9.53449	metabolism	fatty acid desaturase family protein (DES-1-LIKE)
TC125347	8.71812	11.0953	8.92169	metabolism	threonine ammonia-lyase/threonine dehydratase/threonine deaminase (OMR1)/chloroplast threonine deaminase 1 precursor [Solanum lycopersicum]
TC125389	7.59193	10.5174	7.4074	metabolism	cyclopropyl isomerase (CPI1)
TC125399	8.2187	10.6282	7.66025	metabolism	protein kinase
TC125484	10.0639	12.003	10.1687	metabolism	serine/threonine protein kinase (ATPK3)
TC125531	6.81829	9.24312	6.85607	metabolism	UDP-glucoronosyl/UDP-glucosyl transferase family protein
TC125600	7.98282	9.36352	8.07238	metabolism	phosphoesterase family protein
TC125621	7.17016	11.7776	6.72573	metabolism	glycosyl hydrolase family 17 protein
TC125668	9.24137	9.31319	7.81753	metabolism	glucosamine/galactosamine-6-phosphate isomerase family protein
TC125684	10.0662	11.4462	10.1875	metabolism	acireductone dioxygenase (ARD/ARD') family protein
TC125760	6.53314	8.69355	6.4504	metabolism	protein kinase
TC125777	5.82878	9.96781	5.72194	metabolism	epsin N-terminal homology (ENTH) domain-containing protein/clathrin assembly protein-related
TC125781	7.55926	6.34067	8.01984	metabolism	phosphoethanolamine N-methyltransferase 1/PEAMT 1 (NMT1)
TC125793	7.44843	8.64654	7.22751	metabolism	glucose-6-phosphate 1-dehydrogenase/G6PD
TC125815	6.84053	10.6031	7.31036	metabolism	2-oxoisovalerate dehydrogenase/3-methyl-2-oxobutanoate dehydrogenase/branched-chain alpha-keto acid dehydrogenase E1 alpha subunit [Solanum lycopersicum]
TC125817	7.99274	10.8164	8.95549	metabolism	glycerophosphoryl diester phosphodiesterase family protein
TC125928	10.3667	11.4427	9.26769	metabolism	phosphoenolpyruvate carboxylase kinase 2 (PPCK2)
TC125955	9.08484	11.7595	9.43071	metabolism	beta-amylase/1,4-alpha-D-glucan maltohydrolase
TC125999	8.4224	10.2021	7.45537	metabolism	trehalose-6-phosphate synthase [Solanum lycopersicum]/protein kinase family protein
TC126034	5.94058	7.98937	6.19844	metabolism	glutathione S-transferase (ATGSTU8)
TC126044	6.35004	10.403	6.33252	metabolism	carbonic anhydrase family protein
TC126046	7.7682	9.10146	5.84708	metabolism	UDP-D-xylose 4-epimerase (MUR4)
TC126081	9.30989	11.0054	9.72666	metabolism	squalene monooxygenase/squalene epoxidase
TC126109	8.54209	10.0725	9.4596	metabolism	2-oxoglutarate-dependent dioxygenase
TC126161	6.51482	10.3642	6.4847	metabolism	phosphatidylinositol 3- and 4-kinase family protein
TC126257	6.15945	6.59414	7.88518	metabolism	guanylate kinase 2 (GK-2/AGK2)
TC126303	9.81869	11.1073	9.49364	metabolism	haloacid dehalogenase-like hydrolase family protein
TC126311	6.55831	11.7206	6.54781	metabolism	glycosyl hydrolase family 17 protein
TC126394	6.32737	8.77291	6.70337	metabolism	Galacturonosyltransferase-like 4(GATL4)/polygalacturonate 4-alpha-galacturonosyltransferase
TC126444	8.07616	9.43854	8.74672	metabolism	isocitrate dehydrogenase/NADP+ isocitrate dehydrogenase
TC126524	9.51099	11.329	9.02226	metabolism	short-chain dehydrogenase/reductase (SDR) family protein
TC126668	11.1021	11.7069	9.73871	metabolism	hydrolase alpha/beta fold family protein
TC126688	7.27524	8.60502	7.64936	metabolism	methionine sulfoxide reductase domain-containing protein/SeIR domain-containing protein
TC126689	8.06468	10.3238	7.80496	metabolism	DNAJ heat shock family protein
TC126763	6.75004	9.27403	6.84782	metabolism	protein kinase family protein
TC126769	6.07075	7.39901	6.67719	metabolism	serine-threonine protein kinase
TC126818	6.17578	12.1646	9.9697	metabolism	UDP-glucoronosyl/UDP-glucosyl transferase family protein (UGT85A1)
TC126876	7.69776	10.3032	7.31301	metabolism	protein kinase family protein
TC126901	7.19767	11.1921	5.68887	metabolism	DNAJ heat shock N-terminal domain-containing protein (J11)
TC126974	8.12184	9.86002	8.58289	metabolism	aldehyde dehydrogenase family protein (ALDH3F1)
TC126976	9.28667	10.6529	9.02883	metabolism	serine/threonine protein phosphatase
TC127002	6.02971	9.56284	6.06909	metabolism	glycosyl hydrolase family 17 protein
TC127089	9.1618	10.9479	9.22517	metabolism	AMP-dependent synthetase and ligase
TC127095	9.70269	9.64486	8.05452	metabolism	glycerophosphoryl diester phosphodiesterase family protein (SRG3)
TC127182	6.37805	6.88548	5.05949	metabolism	UDP-glucoronosyl/UDP-glucosyl transferase family protein
TC127306	9.22841	10.8327	10.0212	metabolism	eukaryotic translation initiation factor 4F/eIF-4F
TC127363	5.60716	11.5904	5.71372	metabolism	fasciclin-like arabinogalactan family protein
TC127463	7.19191	10.5348	7.18273	metabolism	fatty acid hydroxylase (FAH1)
TC127486	5.59434	6.75342	5.39445	metabolism	3-phosphoinositide-dependent protein kinase
TC127514	7.64439	9.56345	6.81732	metabolism	protein kinase family protein
TC127550	9.62693	12.3458	8.98894	metabolism	serine protease inhibitor/Kazal-type family protein
TC127576	9.77948	11.8017	10.2743	metabolism	glutathione S-transferase (ATGSTU19)
TC127610	9.47466	10.7303	9.82957	metabolism	geranylgeranyl pyrophosphate synthase/GGPP synthetase/farnesyltranstransferase
TC127830	9.95503	10.5707	6.79787	metabolism	aldehyde dehydrogenase mitochondrial (ALDH3/ALDH2B7)
TC127844	8.94794	9.889	8.13883	metabolism	serine O-acetyltransferase
TC127874	7.47657	8.30842	5.85861	metabolism	AAA-type ATPase family protein
TC127960	6.31506	11.8263	5.76567	metabolism	carbonic anhydrase 1 chloroplast/carbonate dehydratase 1 (CA1)
TC128041	8.5893	9.83203	7.8879	metabolism	2-oxoisovalerate dehydrogenase/3-methyl-2-oxobutanoate dehydrogenase/branched-chain alpha-keto acid dehydrogenase E1 alpha subunit
TC128061	6.1755	8.02403	5.89961	metabolism	BAG domain-containing protein/protein binding
TC128084	6.87772	7.99019	6.53794	metabolism	protein phosphatase 2C/PP2C
TC128141	6.91191	7.53948	6.09441	metabolism	phosphoric monoester hydrolase
TC128178	7.34439	9.21256	6.45835	metabolism	putative phytosulfokine peptide precursor [Solanum lycopersicum]
TC128361	6.91803	9.32071	6.64712	metabolism	inorganic pyrophosphatase (soluble)/pyrophosphate phospho-hydrolase/PPase
TC128377	10.2435	13.6337	10.8916	metabolism	cytochrome P450 98A3 (CYP98A3)
TC128442	6.51006	7.36548	5.55918	metabolism	ACT domain containing protein (ACR4)/amino acid binding
TC128444	7.15603	8.99019	6.18814	metabolism	oxidoreductase 2OG-Fe(II) oxygenase family protein
TC128501	6.93407	8.72458	6.76205	metabolism	short-chain dehydrogenase/reductase (SDR) family protein
TC128521	6.54296	10.2533	6.54823	metabolism	glycosyl hydrolase family 35 protein (BGAL13)/beta-galactosidase
TC128633	8.05745	11.2878	9.87012	metabolism	esterase/lipase/thioesterase family protein
TC128678	8.98139	10.5622	9.56172	metabolism	diacylglycerol acyltransferase family
TC128846	5.96032	7.32075	5.41853	metabolism	armadillo/beta-catenin repeat family protein/U-box domain-containing protein
TC128937	10.6651	11.802	9.95927	metabolism	GHMP kinase family protein (ARA1)
TC129072	7.73668	8.75062	7.44574	metabolism	RNA polymerase sigma subunit SigE (sigE)/sigma-like factor (SIG5)
TC129088	6.93345	8.8535	6.9051	metabolism	phospholipase A2 beta secretory low molecular weight
TC129139	9.0636	10.754	8.53063	metabolism	lectin protein kinase
TC129260	7.08526	9.70777	7.31046	metabolism	SEC14 cytosolic factor/phosphoglyceride transfer protein (SEC14)
TC129316	7.10706	9.15213	6.69462	metabolism	S-adenosyl-L-methionine:carboxyl methyltransferase family protein
TC129353	4.75476	5.87172	4.80262	metabolism	epsin N-terminal homology (ENTH) domain-containing protein/clathrin assembly protein-related
TC129354	5.82114	10.4216	5.70257	metabolism	GDSL-motif lipase/hydrolase family protein
TC129356	6.97706	8.55436	6.79306	metabolism	MutT/nudix family protein
TC129369	5.72097	7.04098	5.88801	metabolism	aldo/keto reductase
TC129391	7.32103	8.54035	6.91502	metabolism	esterase/lipase/thioesterase family protein
TC129477	7.40353	11.6629	7.06736	metabolism	esterase/lipase/thioesterase family protein
TC129483	5.61029	7.42784	5.95452	metabolism	fatty acid elongase 3-ketoacyl-CoA synthase 1 (KCS1)
TC129589	5.70277	8.87607	5.68278	metabolism	pollen specific phosphatase/phosphatase and tensin (PTEN1)
TC129593	4.88111	6.64403	4.72866	metabolism	armadillo/beta-catenin repeat family protein/U-box domain-containing protein
TC129615	8.51759	9.98358	8.38436	metabolism	chaperonin
TC129809	7.66914	9.91404	9.31679	metabolism	hydrolase, alpha/beta fold family protein
TC129831	8.76623	9.80678	7.87173	metabolism	aldehyde dehydrogenase (ALDH1a/ALDH2C4/REF1)
TC130021	7.64481	9.70975	7.44484	metabolism	calcium-dependent protein kinase 19 (CDPK19/CPK7)
TC130071	6.55996	8.58389	6.48306	metabolism	protein kinase family protein (WNK8)
TC130183	6.517	8.50804	6.47909	metabolism	glycosyl hydrolase family 3 protein
TC130256	6.96042	8.56778	7.12439	metabolism	transferase family protein
TC130310	6.86668	8.91727	6.25005	metabolism	patatin/PLP2 (PHOSPHOLIPASE A 2A)/nutrient reservoir
TC130317	7.66174	10.0002	7.82078	metabolism	hydrolase alpha/beta fold family protein
TC130434	8.36964	10.1738	8.02606	metabolism	lectin protein kinase family protein
TC130471	8.95531	10.2336	8.53041	metabolism	oxidoreductase 2OG-Fe(II) oxygenase family protein
TC130532	10.5542	12.4611	10.6056	metabolism	phenylalanine ammonia-lyase 1 (PAL1)
TC130630	7.1953	9.73829	7.29574	metabolism	oxidoreductase family protein
TC130656	10.652	12.931	10.6747	metabolism	threonine ammonia-lyase/threonine dehydratase/threonine deaminase (OMR1)
TC130687	7.1841	9.83674	7.52486	metabolism	ceramide glucosyltransferase
TC130688	6.1427	7.50626	5.7567	metabolism	oxysterol-binding family protein
TC130699	8.57557	10.0271	8.45783	metabolism	similar to AMP-dependent synthetase and ligase [Medicago truncatula]
TC130905	7.45501	8.89392	6.84369	metabolism	cinnamyl-alcohol dehydrogenase family/CAD family
TC130964	6.10432	8.20667	6.09943	metabolism	lectin protein kinase
TC130986	7.52783	10.1693	7.42336	metabolism	hydrolase acting on ester bonds
TC131065	8.37275	10.7966	8.511	metabolism	nucleoside phosphatase family protein/GDA1/CD39 family protein
TC131082	9.06811	12.6973	9.53804	metabolism	geranylgeranyl pyrophosphate synthase (GGPS1)/GGPP synthetase/farnesyltranstransferase (GGPS1)
TC131233	6.43425	11.9232	6.0332	metabolism	phytochelatin synthetase-related
TC131235	5.77071	7.62887	5.50677	metabolism	epsin N-terminal homology (ENTH) domain-containing protein/clathrin assembly protein-related
TC131245	9.13128	9.94236	8.52684	metabolism	4-coumarate--CoA ligase 3/4-coumaroyl-CoA synthase 3 (4CL3)
TC131529	10.7865	12.5772	10.7056	metabolism	phenylalanine ammonia-lyase
TC131574	11.6591	12.9751	11.647	metabolism	succinyl-CoA ligase (GDP-forming) beta-chain mitochondrial/succinyl-CoA synthetase beta chain
TC131585	9.56686	10.3451	7.3028	metabolism	hydrolase, alpha/beta fold family protein
TC131623	5.39819	6.6683	6.02048	metabolism	glutathione S-transferase (ATGSTU24)
TC131631	8.40066	9.62217	8.43196	metabolism	phosphoprotein phosphatase/protein kinase
TC116016	11.4968	10.8281	12.094	metabolism	phenylalanine ammonia-lyase 1 (PAL1)
TC116315	7.72784	7.72438	10.3188	metabolism	cysteine protease/papain-like (XBCP3)
TC116324	8.82977	7.54994	9.99141	metabolism	pyruvate decarboxylase
TC116335	11.7669	10.8438	12.6929	metabolism	glycosyl hydrolase family 1 protein/beta-mannosidase [Solanum lycopersicum]
TC116377	8.48841	8.99901	11.7668	metabolism	pfkB-type carbohydrate kinase family protein
TC116388	10.9684	9.30928	11.0364	metabolism	BURP domain-containing protein / polygalacturonase/polygalacturonase isoenzyme 1 beta subunit
TC116393	10.0258	8.78313	10.4262	metabolism	glutamate-1-semialdehyde 2,1-aminomutase 1 (GSA 1)/glutamate-1-semialdehyde aminotransferase 1 (GSA-AT 1)
TC116447	10.9373	8.03637	11.4717	metabolism	protochlorophyllide reductase B chloroplast/PCR B/NADPH-protochlorophyllide oxidoreductase B (PORB)
TC116448	9.80981	9.43579	10.5149	metabolism	protochlorophyllide reductase C chloroplast/PCR C/NADPH-protochlorophyllide oxidoreductase C (PORC)
TC116462	9.523	8.46892	9.8923	metabolism	magnesium-chelatase subunit chlI, chloroplast / Mg-protoporphyrin IX chelatase (CHLI/CS/CH42/CHLI1)
TC116507	8.72527	8.05349	10.3473	metabolism	glycosyl hydrolase family 1 protein/beta-mannosidase [Solanum lycopersicum]
TC116628	11.0482	10.4143	11.8028	metabolism	epoxide hydrolase
TC116631	6.64122	6.98178	8.72355	metabolism	subtilase family protein
TC116666	11.2124	10.2274	12.2285	metabolism	NAD-dependent epimerase/dehydratase family protein
TC116694	8.20479	9.29842	9.94471	metabolism	chloroplast nucleoid DNA-binding protein
TC116721	10.5585	8.37898	10.842	metabolism	transferase family protein
TC116728	10.158	8.8666	11.4684	metabolism	lipase
TC116732	9.93016	9.48313	11.0577	metabolism	glycosyl hydrolase family 17 protein/beta-1,3-glucanase
TC116744	9.16228	8.21234	9.84284	metabolism	hydrolase, alpha/beta fold family protein
TC116845	9.64499	7.94159	9.79158	metabolism	2-isopropylmalate synthase 1 (IMS1)
TC116906	10.5228	8.39926	12.443	metabolism	GDSL-motif lipase/hydrolase family protein
TC116907	9.62335	8.08738	11.43	metabolism	GDSL-motif lipase/hydrolase family protein
TC116940	10.3171	9.25609	10.8142	metabolism	NRS/ER (NUCLEOTIDE-RHAMNOSE SYNTHASE/EPIMERASE-REDUCTASE)
TC116961	10.3546	9.03795	10.5408	metabolism	enoyl-(acyl-carrier protein) reductase (NADH) chloroplast/NADH-dependent enoyl-ACP reductase (ENR1/MOD1)
TC116990	7.81129	8.11231	9.61752	metabolism	acid phosphatase class B family protein
TC116991	13.127	10.973	13.3111	metabolism	acid phosphatase
TC117065	9.47242	8.02566	10.0235	metabolism	hydroxymethylbilane synthase / porphobilinogen deaminase, chloroplast / pre-uroporphyrinogen synthase
TC117089	10.4545	8.84608	11.0634	metabolism	mannitol dehydrogenase (ELI3-2)
TC117117	10.6249	9.41509	10.7933	metabolism	T-complex protein 1 epsilon subunit / TCP-1-epsilon / chaperonin
TC117133	12.3692	10.2241	13.1319	metabolism	ribonuclease T2 family protein
TC117149	10.2003	8.612	10.3934	metabolism	chaperonin
TC117227	8.90588	9.6344	12.7692	metabolism	epoxide hydrolase
TC117246	11.3395	10.6799	11.855	metabolism	chloroplast chaperonin 10
TC117247	10.2969	9.33957	10.5558	metabolism	calmodulin-domain protein kinase isoform 9 (CPK9)
TC117284	10.3376	9.20208	10.627	metabolism	adenylate kinase
TC117359	11.1311	9.9638	11.845	metabolism	glutathione peroxidase
TC117370	10.4051	8.48447	10.6195	metabolism	ribonucleoside-diphosphate reductase small chain/ribonucleotide reductase
TC117424	6.87281	8.12028	8.92521	metabolism	strictosidine synthase family protein
TC117425	7.52825	9.072	9.28517	metabolism	strictosidine synthase family protein
TC117439	12.0408	8.92224	12.7183	metabolism	UDP-glucoronosyl/UDP-glucosyl transferase family protein
TC117461	9.8595	8.82205	10.3909	metabolism	[acyl-carrier-protein] S-malonyltransferase/transferase
TC117473	10.701	10.8483	12.0478	metabolism	diaminopimelate decarboxylase/DAP carboxylase
TC117593	10.1497	9.26918	10.4432	metabolism	nucleotide diphosphate kinase II chloroplast (NDPK2)
TC117662	10.436	9.11402	10.5327	metabolism	small nuclear ribonucleoprotein/snRNP/Sm protein
TC117663	8.77395	7.28037	9.12472	metabolism	small nuclear ribonucleoprotein/snRNP/Sm protein
TC117682	10.4575	10.2798	11.5137	metabolism	cysteine proteinase inhibitor-related
TC117767	9.64185	9.16155	11.1392	metabolism	steroid sulfotransferase (ST)
TC117768	10.2281	9.06187	12.3018	metabolism	glycosyl hydrolase family 79 N-terminal domain-containing protein
TC117790	9.59373	8.86455	10.5185	metabolism	oxidoreductase family protein
TC117818	9.67437	8.04625	11.2133	metabolism	steroid sulfotransferase (ST)
TC117915	7.19265	7.11966	9.06728	metabolism	S-adenosyl-L-methionine:carboxyl methyltransferase family protein
TC117926	8.07199	7.69381	9.22729	metabolism	cucumisin-like serine protease (ARA12)
TC117949	9.77666	8.20107	10.0015	metabolism	beta-galactosidase / lactase (BGAL8)
TC118009	10.1965	8.70962	11.1204	metabolism	glycosyl hydrolase family 17 protein
TC118038	9.40909	11.7319	12.049	metabolism	sucrose synthase/sucrose-UDP glucosyltransferase
TC118053	8.34979	6.92314	8.62914	metabolism	GDSL-motif lipase/hydrolase family protein
TC118060	9.43011	8.55305	10.1055	metabolism	cytochrome P450 98A3 (CYP98A3)
TC118064	9.89991	9.03247	10.3906	metabolism	peptidyl-prolyl cis-trans isomerase/cyclophilin/rotamase (ROC2)
TC118223	9.07325	7.63914	9.22505	metabolism	hydroxyproline-rich glycoprotein family protein
TC118292	9.90905	8.95941	11.9762	metabolism	chloroplast nucleoid DNA-binding protein-related
TC118345	8.98596	7.40389	9.23603	metabolism	threonine synthase chloroplast (MTO2)
TC118369	5.47102	6.4469	7.16093	metabolism	(1-4)-beta-mannan endohydrolase
TC118385	10.8031	9.97051	11.2506	metabolism	glycosyltransferase family protein/UF3GT (UDP-GLUCOSE:FLAVONOID 3-O-GLUCOSYLTRANSFERASE)
TC118418	10.2708	9.13147	10.9358	metabolism	UDP-glucose:sterol glucosyltransferase (UGT80A2)
TC118591	9.66426	8.51779	9.99238	metabolism	aldose 1-epimerase family protein
TC118651	8.02686	7.57741	10.0062	metabolism	transferase family protein
TC118686	8.88242	8.1566	9.61396	metabolism	ribose-phosphate pyrophosphokinase 4/phosphoribosyl diphosphate synthetase 4 (PRS4)
TC118687	9.6394	8.54962	10.3419	metabolism	ribose-phosphate pyrophosphokinase 4/phosphoribosyl diphosphate synthetase 4 (PRS4)
TC118689	11.6903	11.1422	12.3357	metabolism	lactoylglutathione lyase family protein/glyoxalase I family protein
TC118699	10.893	9.69997	11.0465	metabolism	GDSL-motif lipase/hydrolase family protein
TC118808	9.35537	8.41054	9.59239	metabolism	armadillo/beta-catenin repeat family protein/BTB/POZ domain-containing protein
TC119051	8.73668	7.64772	9.06387	metabolism	chaperonin
TC119103	11.0531	9.98418	12.11	metabolism	mevalonate diphosphate decarboxylase
TC119164	10.1672	9.60701	11.1747	metabolism	subtilase family protein
TC119203	9.57833	8.91711	10.6921	metabolism	semialdehyde dehydrogenase family protein
TC119207	7.86321	6.14746	8.13175	metabolism	haloacid dehalogenase-like hydrolase family protein
TC119242	11.0308	8.97617	12.2297	metabolism	transferase family protein
TC119246	7.09429	6.66166	8.48872	metabolism	catalytic LigB subunit of aromatic ring-opening dioxygenase family
TC119296	7.51004	7.95387	9.20373	metabolism	glycosyl hydrolase family 9 protein
TC119391	9.28388	8.25369	9.79591	metabolism	enoyl-(acyl-carrier protein) reductase (NADH) chloroplast/NADH-dependent enoyl-ACP reductase (ENR1/MOD1)
TC119430	10.1695	9.07353	10.8873	metabolism	adenosine kinase 2 (ADK2)
TC119444	8.33304	7.98066	9.26137	metabolism	glycosyl transferase family 2 protein (ATCSLA09)
TC119484	8.62407	7.95125	9.31873	metabolism	beta-galactosidase/lactase (BGAL10)
TC119486	11.3155	10.187	11.7173	metabolism	starch synthase (PRPL11)
TC119545	8.50659	7.72298	9.58364	metabolism	3-beta hydroxysteroid dehydrogenase/isomerase family protein
TC119575	10.513	8.73667	12.2426	metabolism	UDP-glucoronosyl/UDP-glucosyl transferase family protein
TC119876	8.44394	7.81121	9.71604	metabolism	subtilase family protein (SLP3)
TC119911	10.9214	9.88428	11.1166	metabolism	tRNA synthetase class II (G, H, P and S) family protein
TC120054	9.16236	6.93447	9.33999	metabolism	glycosyl hydrolase family protein 17
TC120211	10.7784	9.0286	10.8975	metabolism	L-allo-threonine aldolase-related (THREONINE ALDOLASE 1)
TC120289	10.4784	8.95048	11.3978	metabolism	GDSL-motif lipase/hydrolase family protein
TC120643	10.5961	8.27565	11.1843	metabolism	cucumisin-like serine protease (ARA12)
TC120711	10.6571	9.11357	11.6309	metabolism	cycloartenol synthase (CAS1)/2,3-epoxysqualene--cycloartenol cyclase/(S)-2,3-epoxysqualene mutase
TC120989	9.48352	8.06651	9.82099	metabolism	small nuclear ribonucleoprotein/snRNP/Sm protein
TC121009	9.40149	8.21338	9.60918	metabolism	glycosyl hydrolase family 17 protein
TC121059	9.22467	8.60026	9.98638	metabolism	6,7-dimethyl-8-ribityllumazine synthase/DMRL synthase/lumazine synthase/riboflavin synthase (COS1)
TC121115	7.11312	6.66548	8.40484	metabolism	protein kinase family protein
TC121172	6.34394	5.62958	7.07842	metabolism	transferase family protein
TC121333	10.3342	9.78641	11.2466	metabolism	3-hydroxy-3-methylglutaryl-CoA reductase 1/HMG-CoA reductase 1 (HMG1)
TC121465	9.62127	8.40438	9.7974	metabolism	mannose 6-phosphate reductase (NADPH-dependent)
TC121614	8.37811	7.55699	8.83268	metabolism	DNA-directed RNA polymerase I(A) and III(C) 14 kDa subunit (RPAC14/ATRPC14)
TC121712	7.26459	6.43339	8.08506	metabolism	glycosyl hydrolase family 81 protein
TC121795	9.4399	8.34947	9.73678	metabolism	glycosyl hydrolase family 17 protein
TC122039	8.95374	7.81985	9.29523	metabolism	glycosyl hydrolase family 17 protein
TC122273	9.99264	8.56976	10.898	metabolism	UDP-glucose:sterol glucosyltransferase (UGT80A2)
TC122545	9.02225	8.15867	9.35005	metabolism	1,4-alpha-glucan branching enzyme/starch branching enzyme class II (SBE2-2/SBE2.2)
TC122634	7.54447	8.89584	9.32454	metabolism	protein kinase/nonphototropic hypocotyl protein 1 (NPH1)/phototropin (PHOT1/RPT1)
TC122664	10.3195	9.3157	10.6692	metabolism	chaperonin
TC122680	9.20731	9.00809	10.6671	metabolism	isopentenyl-diphosphate delta-isomerase I/isopentenyl diphosphate:dimethylallyl diphosphate isomerase I (IPP1)
TC122770	7.34704	6.44557	8.13795	metabolism	subtilase family protein
TC123009	7.15816	7.99535	8.61986	metabolism	mob1/phocein family protein
TC123232	10.5076	10.0611	11.9036	metabolism	oxidoreductase 2OG-Fe(II) oxygenase family protein
TC123451	8.50075	6.69706	8.89828	metabolism	protein kinase family protein
TC123518	6.4887	5.60995	8.07846	metabolism	senescence/dehydration-associated protein-related
TC123555	9.74056	8.19319	10.6347	metabolism	glycosyl hydrolase family 17 protein
TC123635	7.25585	6.85191	8.57577	metabolism	UDP-glycosyltransferase/abscisic acid glucosyltransferase/UGT74D1 (UDP-glucosyl transferase 74D1)
TC123651	10.8667	8.45629	11.9465	metabolism	transferase family protein
TC123835	12.1678	11.0226	12.8687	metabolism	S-adenosyl-methionine-sterol-C-methyltransferase (CVP1/SMT2)
TC123844	10.3452	7.83181	10.8705	metabolism	protochlorophyllide reductase B chloroplast/PCR B/NADPH-protochlorophyllide oxidoreductase B (PORB)
TC123976	12.6108	11.8739	13.557	metabolism	S-adenosylmethionine synthetase/MAT3 (METHIONINE ADENOSYLTRANSFERASE 3)
TC124168	12.0103	11.2273	12.5031	metabolism	glyceraldehyde-3-phosphate dehydrogenase B chloroplast (GAPB)/NADP-dependent glyceraldehydephosphate dehydrogenase subunit B (GAPB)
TC124186	12.2899	11.0193	12.489	metabolism	lactoylglutathione lyase family protein/glyoxalase I family protein
TC124237	10.069	9.88009	11.9284	metabolism	malate oxidoreductase
TC124238	9.42236	9.42824	11.577	metabolism	malate oxidoreductase/cytosolic NADP-malic enzyme [Solanum lycopersicum]
TC124287	7.68779	6.62419	8.17857	metabolism	multi-copper oxidase type I family protein/SKU5 Similar 17 (SKS17)
TC124367	10.6632	6.85929	11.7222	metabolism	chloroplast nucleoid DNA-binding protein-related
TC124418	10.239	7.60182	11.0205	metabolism	short-chain dehydrogenase/reductase (SDR) family protein
TC124527	11.3258	9.59644	11.5097	metabolism	protochlorophyllide reductase B chloroplast/PCR B/NADPH-protochlorophyllide oxidoreductase B (PORB)
TC124578	11.1419	10.1436	12.6482	metabolism	Polyphenol oxidase (EC 1.10.3.1)
TC124579	11.5806	10.272	11.6026	metabolism	NADP-dependent glyceraldehyde-3-phosphate dehydrogenase (ALDH11A3)
TC124582	13.1019	11.0426	14.2039	metabolism	short-chain dehydrogenase/reductase (SDR) family protein
TC124583	12.8602	10.7813	14.0934	metabolism	short-chain dehydrogenase/reductase (SDR) family protein
TC124587	10.6591	10.0572	11.3844	metabolism	betaine-aldehyde dehydrogenase (ALDH10A8)
TC124588	10.9891	10.1054	11.7124	metabolism	betaine-aldehyde dehydrogenase (ALDH10A9)
TC124613	10.9515	10.1016	12.0705	metabolism	farnesyl pyrophosphate synthetase 2 (FPS2)/FPP synthetase 2/farnesyl diphosphate synthase 2
TC124656	9.33232	9.1823	10.5041	metabolism	12-oxophytodienoate reductase (OPR3)/delayed dehiscence1 (DDE1/OPDA-REDUCTASE)
TC124701	9.50285	9.93416	11.0691	metabolism	endo-1,4-beta-glucanase KORRIGAN (KOR)/cellulase (OR16pep) (KOR1/OR16PEP/RSW2)
TC124739	9.85311	8.45784	11.4944	metabolism	multi-copper oxidase (SKU5)
TC124772	10.3045	8.73472	10.5003	metabolism	elongation factor 1-beta/EF-1-beta
TC124810	7.50624	8.55264	11.1782	metabolism	phosphoenolpyruvate carboxylase/PEP carboxylase (ATPPC3/PPCK1)/phosphoenolpyruvate carboxylase 2 [Solanum lycopersicum var. cerasiforme]
TC124913	9.85723	8.75055	10.0382	metabolism	glycosyl hydrolase family 3 protein
TC124974	10.0876	9.12356	10.4838	metabolism	chaperonin
TC124984	10.487	9.06225	10.5174	metabolism	ATP-citrate synthase (ATP-citrate (pro-S-)-lyase/citrate cleavage enzyme) (ACLA-3)
TC125052	8.25525	7.50786	9.24058	metabolism	serine carboxypeptidase S10 family protein
TC125075	7.91007	7.26535	9.08707	metabolism	BAG domain-containing protein/protein binding
TC125079	12.3963	11.7996	13.0676	metabolism	sterol desaturase family protein (SMO1-1)
TC125080	12.0282	11.4676	12.8757	metabolism	sterol desaturase family protein (SMO1-1)
TC125091	8.97421	8.22814	9.58576	metabolism	dehydratase family
TC125159	10.5362	9.78681	11.1746	metabolism	farnesyl-diphosphate farnesyltransferase 1/squalene synthase 1 (SQS1/ERG9)
TC125218	11.7163	9.2888	11.32	metabolism	S-adenosyl-L-methionine:carboxyl methyltransferase family protein
TC125242	9.81904	9.36169	11.3946	metabolism	mevalonate diphosphate decarboxylase (MVD1)
TC125259	9.57076	8.89376	10.3173	metabolism	beta-galactosidase/lactase (BGAL3)
TC125292	9.71262	8.46325	10.3358	metabolism	UDP-glucoronosyl/UDP-glucosyl transferase family protein
TC125293	12.0255	10.1947	13.4232	metabolism	UDP-glucoronosyl/UDP-glucosyl transferase family protein
TC125315	8.08653	6.98823	8.17394	metabolism	UDP-glucoronosyl/UDP-glucosyl transferase family protein
TC125415	9.23626	8.34497	10.3501	metabolism	glycosyl hydrolase family 17 protein
TC125471	12.9705	11.0776	13.8003	metabolism	sterol 4-alpha-methyl-oxidase 1 (SMO1/SMO2-1)
TC125508	8.81092	8.07746	9.48733	metabolism	uroporphyrinogen decarboxylase
TC125509	9.51984	9.08145	10.4387	metabolism	3-hydroxy-3-methylglutaryl-CoA reductase 1/HMG-CoA reductase 1 (HMG1)
TC125534	6.75457	8.11895	8.35447	metabolism	protein kinase/nonphototropic hypocotyl protein 1 (NPH1)/phototropin (PHOT1/RPT1)/ phototropin-1 [Solanum lycopersicum]
TC125597	9.21452	8.04713	9.67476	metabolism	ribophorin II (RPN2) family protein
TC125643	9.08665	8.85406	11.0299	metabolism	aldose 1-epimerase family protein
TC125789	11.1447	9.71747	11.1796	metabolism	chaperonin
TC125806	9.45964	8.41859	11.0273	metabolism	serine carboxypeptidase S10 family protein SCPL28 (serine carboxypeptidase-like 28)/serine carboxypeptidase
TC125872	10.6977	8.47241	11.1115	metabolism	galactosyl transferase GMA12/MNN10 family protein
TC125929	10.1044	9.21555	11.4946	metabolism	glycosyltransferase family protein
TC125941	10.7793	10.9474	12.3867	metabolism	subtilase family protein
TC125956	10.378	8.45236	11.2119	metabolism	UDP-glucoronosyl/UDP-glucosyl transferase family protein (DOGT1)
TC126040	9.89969	8.62274	11.705	metabolism	UDP-glucoronosyl/UDP-glucosyl transferase family protein
TC126113	8.45554	7.24647	8.7187	metabolism	protein kinase-related
TC126143	13.2058	9.72816	13.4795	metabolism	ribonuclease T2 family protein
TC126164	10.5546	9.15938	11.6359	metabolism	ATP-citrate synthase/ATP-citrate (pro-S-)-lyase/citrate cleavage enzyme (ACLB-1)
TC126192	10.627	9.48727	11.4587	metabolism	cyclopropyl isomerase (CPI1)
TC126246	6.95145	7.25758	12.0128	metabolism	serine carboxypeptidase S10 family protein SCPL28 (serine carboxypeptidase-like 28)/serine carboxypeptidase
TC126291	9.85981	8.69324	10.4513	metabolism	mevalonate kinase (MK)
TC126341	8.6459	7.94854	9.3855	metabolism	transferase family protein
TC126353	9.04567	8.40131	10.9713	metabolism	xanthine dehydrogenase
TC126695	7.46822	7.94601	9.9206	metabolism	glycosyl hydrolase family 1 protein
TC126912	8.93475	7.46943	9.58828	metabolism	oxidoreductase, zinc-binding dehydrogenase family protein
TC126956	8.31557	7.61081	8.88134	metabolism	dihydrodipicolinate synthase 2 (DHDPS2)
TC127003	11.0444	8.6096	11.4933	metabolism	glycosyl hydrolase family protein 17
TC127004	11.5022	8.08508	11.7806	metabolism	glycosyl hydrolase family protein 17
TC127035	5.59335	5.65579	7.21837	metabolism	serine carboxypeptidase III/serine carboxypeptidase-like 48/serine carboxypeptidase
TC127183	7.464	6.57816	8.11176	metabolism	UDP-glucoronosyl/UDP-glucosyl transferase family protein
TC127216	9.20128	8.14415	9.41291	metabolism	glycosyl hydrolase family 17 protein
TC127318	11.2991	9.48918	12.2637	metabolism	ATP-citrate synthase/ATP-citrate (pro-S-)-lyase/citrate cleavage enzyme (ACLB-1)
TC127333	9.73472	8.52215	10.2859	metabolism	protein kinase family protein
TC127406	8.39483	6.52546	8.85402	metabolism	mitogen-activated protein kinase kinase (MAPKK/MKK6/ATMKK6)
TC127412	9.99685	7.98674	10.0019	metabolism	UDP-glucoronosyl/UDP-glucosyl transferase family protein
TC127464	5.35628	6.24546	9.81602	metabolism	metallocarboxypeptidase inhibitor
TC127545	8.73716	7.50425	9.23023	metabolism	MutT/nudix family protein/ATNUDT15 (ARABIDOPSIS THALIANA NUDIX HYDROLASE HOMOLOG 15)/hydrolase
TC127824	9.9188	9.60815	10.9991	metabolism	L-ascorbate oxidase
TC127867	10.8034	9.67586	11.2071	metabolism	pyrophosphate-enerzed vacuolar membrane proton pump/pyrophosphate-enerzed inorganic pyrophosphatase (AVP-3/AVP1)
TC127870	9.54468	8.39035	10.4237	metabolism	galactosyl transferase GMA12/MNN10 family protein
TC127905	10.6031	9.34884	10.7266	metabolism	chaperonin
TC127908	11.39	9.59992	12.7182	metabolism	cycloartenol synthase (CAS1)/2,3-epoxysqualene--cycloartenol cyclase/(S)-2,3-epoxysqualene mutase
TC127922	9.62158	10.0945	11.4286	metabolism	phosphoenolpyruvate carboxylase family protein/PEP carboxylase family protein (ATPPC4)
TC127998	10.9412	9.5519	10.953	metabolism	GDSL-motif lipase/hydrolase family protein
TC128007	8.95967	8.08639	9.32299	metabolism	aldo/keto reductase family protein
TC128104	7.17915	6.38614	8.15848	metabolism	3-phosphoshikimate 1-carboxyvinyltransferase/5-enolpyruvylshikimate-3-phosphate/EPSP synthase
TC128148	9.38	8.40705	10.3396	metabolism	UDP-glucose:sterol glucosyltransferase (UGT80A2)
TC128153	10.2906	7.75948	11.2037	metabolism	phospholipase A2 family protein
TC128299	9.86606	8.94072	10.3344	metabolism	starch synthase (PRPL11)
TC128343	8.50234	6.48338	8.5395	metabolism	DNA replication licensing factor
TC128395	5.144	5.16007	7.98794	metabolism	acid phosphatase class B family protein
TC128412	6.66162	6.40454	8.33561	metabolism	oxidoreductase, 2OG-Fe(II) oxygenase family protein
TC128581	11.0066	9.89018	11.4254	metabolism	glycosyl hydrolase family protein 17
TC128582	9.91223	8.41853	10.1947	metabolism	DNA replication licensing factor
TC128700	5.26024	5.23393	8.80538	metabolism	peroxidase
TC128767	7.8277	7.94703	9.98931	metabolism	hydroxycinnamoyl CoA quinate transferase [Solanum lycopersicum]
TC128807	9.01502	8.01233	9.78882	metabolism	glycosyl hydrolase family 17 protein
TC128812	9.24751	7.7978	9.95059	metabolism	betaine-aldehyde dehydrogenase (ALDH22a1)
TC128860	10.0552	8.89942	10.617	metabolism	beta-ketoacyl-CoA synthase
TC128880	8.6565	8.06548	9.29861	metabolism	dehydratase family
TC128974	7.20118	6.57501	8.4299	metabolism	phosphoesterase family protein
TC129125	10.8799	9.79009	10.9265	metabolism	C2 domain-containing protein
TC129129	11.0209	9.43472	11.5644	metabolism	copper amine oxidase
TC129202	10.4074	8.07143	11.2513	metabolism	UDP-glucoronosyl/UDP-glucosyl transferase family protein
TC129208	10.6483	9.57927	10.9404	metabolism	mannose 6-phosphate reductase (NADPH-dependent)
TC129215	6.64804	6.53992	8.0957	metabolism	S-receptor protein kinase (ARK2)
TC129216	8.56417	7.14354	8.98914	metabolism	imidazole glycerol phosphate synthase hisHF chloroplast/IGP synthase/ImGPP synthase/IGPS (AT-HF)
TC129281	8.65384	8.0532	10.0686	metabolism	aldo/keto reductase family protein
TC129906	7.57041	6.83599	8.22106	metabolism	adenylosuccinate lyase/adenylosuccinase
TC129968	9.29133	7.41595	9.80615	metabolism	glycosyl hydrolase family 17 protein
TC129982	7.29702	6.1405	8.55929	metabolism	serine carboxypeptidase S10 family protein/serine carboxypeptidase-like 33/serine carboxypeptidase
TC130003	5.8542	5.84262	8.1713	metabolism	terpene synthase/cyclase family protein/monoterpene synthase 1 [Solanum lycopersicum]
TC130117	5.71048	7.08942	7.34079	metabolism	invertase/pectin methylesterase inhibitor family protein (C/VIF1)
TC130283	8.00142	7.21554	8.4678	metabolism	tRNA synthetase class II (G, H, P and S) family protein
TC130292	9.73596	7.66629	10.8431	metabolism	betaine-aldehyde dehydrogenase (ALDH22a1)
TC130516	7.97753	8.36068	11.1738	metabolism	short-chain dehydrogenase/reductase (SDR) family protein
TC130787	7.73044	6.88903	8.92066	metabolism	putative glucosyltransferase [Solanum lycopersicum]
TC130800	7.64876	6.4792	8.06834	metabolism	phosphoesterase
TC130814	10.7732	9.53147	10.8363	metabolism	chaperonin (CPN60/HSP60)
TC130925	7.74469	7.61536	9.47566	metabolism	glycosyl hydrolase family 9 protein
TC131156	8.424	8.67862	11.1305	metabolism	serine carboxypeptidase S10 family protein/serine carboxypeptidase-like 21/serine carboxypeptidase
TC131319	9.0187	8.38798	9.89844	metabolism	6,7-dimethyl-8-ribityllumazine synthase/DMRL synthase/lumazine synthase/riboflavin synthase (COS1)
TC131399	6.81821	6.44581	7.73168	metabolism	UDP-sugar transporter-related
TC116337	12.6939	11.3295	12.1115	metabolism	spermidine synthase 2 (SPDSYN2)/putrescine aminopropyltransferase 2 (SPDS2)
TC116411	11.0045	9.72242	10.8834	metabolism	chalcone-flavanone isomerase/chalcone isomerase (CHI/TT5)
TC116527	11.0173	9.85099	10.0313	metabolism	glycine hydroxymethyltransferase/serine hydroxymethyltransferase/serine/threonine aldolase (SHM1)
TC116531	12.9567	10.2005	12.1558	metabolism	nucleosidase-related
TC116532	10.3419	8.15998	9.08943	metabolism	nucleosidase-related
TC116567	8.50928	8.47833	6.83828	metabolism	short-chain dehydrogenase/reductase (SDR) family protein
TC116746	9.58206	8.62137	8.50431	metabolism	hydrolase, alpha/beta fold family protein
TC116772	12.3013	9.17798	10.7292	metabolism	GDSL-motif lipase/hydrolase family protein
TC116945	9.59966	8.42456	9.8057	metabolism	chaperonin (CPN60/HSP60)
TC117021	9.27849	8.27931	6.48867	metabolism	glutathione S-transferase (ATGSTU22)
TC117041	12.8749	9.28387	12.1469	metabolism	NADP-dependent glyceraldehyde-3-phosphate dehydrogenase (ALDH11A3)
TC117116	10.5327	9.27908	10.8188	metabolism	T-complex protein 1 epsilon subunit/TCP-1-epsilon/chaperonin
TC117160	10.6836	8.8323	9.49704	metabolism	glycine cleavage system H protein 1 mitochondrial (GDCSH/GCDH)
TC117166	11.2217	8.74185	11.1438	metabolism	transferase family protein
TC117211	13.8181	8.95106	14.444	metabolism	Proteinase inhibitor I20/Pin2 family protein/Os03g0734300
TC117243	10.703	7.89081	10.2715	metabolism	phosphoethanolamine N-methyltransferase 2 (NMT2)
TC117510	8.98047	7.524	8.77069	metabolism	DNA gyrase subunit A family protein
TC117721	13.272	10.9873	12.2392	metabolism	chalcone synthase / naringenin-chalcone synthase (CHS)
TC117734	9.03095	7.60036	8.56098	metabolism	peptidyl-prolyl cis-trans isomerase/cyclophilin/rotamase
TC117846	11.3636	10.9636	12.5209	metabolism	ATP citrate-lyase -related (ACLA-2)
TC117960	11.7049	10.9994	8.85531	metabolism	caffeoyl-CoA 3-O-methyltransferase
TC118093	8.48353	6.66713	8.30108	metabolism	dem protein-related/defective embryo and meristems protein-related
TC118168	10.9861	9.51113	10.5888	metabolism	glycogen synthase
TC118366	11.7157	6.55268	7.19837	metabolism	chalcone and stilbene synthase family protein
TC118552	11.0338	9.60485	10.8009	metabolism	small nuclear ribonucleoprotein F/snRNP-F/Sm protein F
TC118696	9.86111	8.83915	7.49201	metabolism	BURP domain-containing protein/polygalacturonase
TC118840	10.8228	9.3904	10.6999	metabolism	very-long-chain fatty acid condensing enzyme
TC118947	9.1037	7.77146	7.39959	metabolism	DEAD box RNA helicase
TC119026	10.2098	7.0731	8.39624	metabolism	aldo/keto reductase family protein
TC119040	12.1429	6.30897	5.2409	metabolism	strictosidine synthase family protein
TC119041	11.5755	6.07965	5.74783	metabolism	strictosidine synthase family protein
TC119136	10.1388	8.933	8.80036	metabolism	glycerol-3-phosphate acyltransferase chloroplast (ATS1)
TC119161	12.8592	5.63476	5.49033	metabolism	dihydroflavonol 4-reductase family/dihydrokaempferol 4-reductase family
TC119384	8.23693	6.51814	8.01064	metabolism	protein kinase family protein
TC119487	10.8467	8.64889	9.82902	metabolism	strictosidine synthase family protein
TC119857	9.13512	6.8496	6.43985	metabolism	cinnamoyl-CoA reductase-related
TC119886	7.7501	6.57664	7.14569	metabolism	glycosyl hydrolase family 17 protein
TC119996	9.3372	7.80079	8.3142	metabolism	DegP protease/serine-type peptidase
TC120194	8.25136	6.29079	7.46608	metabolism	leucine-rich repeat family protein / protein kinase family protein
TC120311	9.37377	5.9972	5.07512	metabolism	transferase family protein
TC120381	11.1615	9.23818	10.5917	metabolism	ribonuclease III family protein/NFD2 (NUCLEAR FUSION DEFECTIVE 2)
TC120501	8.80912	7.29247	7.27337	metabolism	protein arnine N-methyltransferase family protein
TC120547	11.1064	6.46204	5.32167	metabolism	galactosyltransferase family protein
TC120687	9.42676	8.93938	7.31415	metabolism	phosphoric monoester hydrolase
TC120849	7.40432	5.6382	5.8585	metabolism	glycoside hydrolase family 28 protein/polygalacturonase (pectinase) family protein
TC121073	9.5718	8.09509	9.49875	metabolism	subtilase family protein
TC121163	9.57859	7.73948	9.07637	metabolism	serine carboxypeptidase S10 family protein
TC121410	9.34583	7.87164	8.55314	metabolism	Glucosamine-fructose-6-phosphate aminotransferase
TC121717	10.4523	8.34658	7.51449	metabolism	malate dehydrogenase cytosolic
TC121836	10.5448	8.73183	9.91117	metabolism	aldose 1-epimerase family protein
TC121916	8.50955	7.26692	8.15167	metabolism	DNA ligase / polydeoxyribonucleotide synthase (ATP)
TC121965	9.91591	8.05895	8.65444	metabolism	subtilase family protein
TC122019	7.60622	6.25393	7.46383	metabolism	exonuclease family protein
TC122077	9.52311	7.69593	7.39887	metabolism	protein kinase family protein
TC122112	9.09914	7.63667	7.13632	metabolism	short-chain dehydrogenase/reductase (SDR) family protein
TC122596	9.83586	8.16264	9.51477	metabolism	aspartate carabmoyltransferase chloroplast/aspartate transcarbamylase/ATCase (PYRB)
TC122724	8.52058	6.78779	7.91013	metabolism	cytochrome P450(CYP86A8)/LACERATA)/fatty acid (omega-1)-hydroxylase
TC122823	9.28668	7.00849	5.49544	metabolism	glutathione S-transferase (ATGSTU8)
TC122828	8.29893	6.65244	6.15054	metabolism	cytidine/deoxycytidylate deaminase family protein
TC122836	10.479	9.78402	8.64528	metabolism	acyl-CoA oxidase (ACX2)
TC123025	10.9984	9.34835	10.3759	metabolism	the ATPase alpha subunit which is a subunit of ATP synthase and part of the CF1 portion which catalyzes the conversion of ADP to ATP using the proton motive force
TC123084	8.40615	6.88929	7.54529	metabolism	armadillo/beta-catenin repeat family protein
TC123142	10.4062	8.78255	10.167	metabolism	GDP-D-mannose 4,6-dehydratase (GMD1)
TC123209	9.4104	5.63354	4.84304	metabolism	protein kinase
TC123343	8.7229	7.17854	8.25741	metabolism	immunophilin-related/FKBP-type peptidyl-prolyl cis-trans isomerase-related
TC123512	10.3601	8.61004	8.74058	metabolism	beta-amylase/1,4-alpha-D-glucan maltohydrolase
TC123677	11.0079	9.14252	10.8418	metabolism	DNA replication licensing factor
TC123808	10.7944	9.90343	9.15288	metabolism	serine-glyoxylate aminotransferase-related (AGT)
TC123842	9.82318	8.34063	9.31422	metabolism	beta-galactosidase / lactase
TC123875	11.1371	9.75542	10.0706	metabolism	fructose-bisphosphate aldolase
TC123917	7.08311	5.93482	5.32554	metabolism	serine decarboxylase/EMB1075 (EMBRYO DEFECTIVE 1075)
TC123923	14.4031	12.3668	14.7114	metabolism	oxidoreductase 2OG-Fe(II) oxygenase family protein
TC123930	14.452	12.3802	14.7705	metabolism	oxidoreductase 2OG-Fe(II) oxygenase family protein
TC124039	11.107	9.45039	10.7317	metabolism	protein disulfide isomerase
TC124080	10.7916	8.55975	7.17727	metabolism	carbonic anhydrase 1 chloroplast/carbonate dehydratase 1 (CA1)
TC124098	13.6285	11.9795	13.2288	metabolism	Proteinase inhibitor type-2 TR8 precursor
TC124100	11.9488	10.015	8.97175	metabolism	cytosol aminopeptidase family protein
TC124119	10.7889	9.47442	10.5035	metabolism	trans-cinnamate 4-monooxygenase/cinnamic acid 4-hydroxylase (C4H/CA4H)/cytochrome P450 73 (CYP73/CYP73A5/ATC4H)
TC124150	6.51798	5.03741	4.57518	metabolism	glutathione S-transferase (ATGSTU8)
TC124294	11.3291	10.046	10.8566	metabolism	ATP synthase gamma chain 1 chloroplast (ATPC1)
TC124331	11.8923	11.2375	8.89609	metabolism	aldehyde dehydrogenase (ALDH2/ALDH2B4)
TC124476	12.1153	10.2245	12.0216	metabolism	protein disulfide isomerase
TC124531	8.39337	6.86693	5.88975	metabolism	acidic endochitinase (CHIB1)
TC124676	10.1746	8.29036	9.25926	metabolism	fructose-1,6-bisphosphatase/D-fructose-1,6-bisphosphate 1-phosphohydrolase/FBPase
TC124765	10.8907	9.30289	10.7799	metabolism	PAZ domain-containing protein/piwi domain-containing protein (AGO4)
TC124848	11.4111	8.3105	8.94394	metabolism	caffeoyl-CoA 3-O-methyltransferase
TC124850	8.93008	6.47096	6.54746	metabolism	caffeoyl-CoA 3-O-methyltransferase
TC124851	8.136	5.86565	6.47328	metabolism	caffeoyl-CoA 3-O-methyltransferase
TC124855	10.6922	9.96162	7.59921	metabolism	asparane synthetase 1 (glutamine-hydrolyzing)/glutamine-dependent asparane synthetase 1 (ASN1)
TC124953	11.392	5.90396	5.37097	metabolism	chalcone and stilbene synthase family protein
TC124954	11.711	6.15226	5.89819	metabolism	chalcone and stilbene synthase family protein
TC125179	10.1402	8.77068	9.73098	metabolism	DNAJ heat shock family protein
TC125180	9.57749	8.13934	9.04068	metabolism	DNAJ heat shock family protein
TC125320	9.84168	8.42404	9.27813	metabolism	beta-ketoacyl-CoA synthase
TC125411	9.51726	8.14273	9.18873	metabolism	biotin synthase (BioB/BIO2)
TC125512	9.6608	7.53782	8.75775	metabolism	a subunit of ATPase complex CF0 which is a proton channel that supplies the proton motive force to drive ATP synthesis by CF1 portion of the complex
TC125572	9.33497	7.05393	9.27698	metabolism	replication protein
TC125588	9.45948	7.45035	7.33466	metabolism	glucose-methanol-choline (GMC) oxidoreductase family protein
TC125641	7.45873	6.05592	7.10675	metabolism	AMP-binding protein
TC125883	9.36011	8.12344	9.31868	metabolism	3-oxoacyl-(acyl-carrier-protein) synthase I (KAS I)
TC125895	8.94885	7.09765	7.75771	metabolism	AMP-binding protein
TC126021	11.4846	8.94863	10.1476	metabolism	Polyphenol oxidase (EC 1.10.3.1)/Polyphenol oxidase B chloroplast precursor (PPO) (Catechol oxidase)
TC126131	8.61285	6.99224	7.88665	metabolism	the ATPase alpha subunit which is a subunit of ATP synthase and part of the CF1 portion which catalyzes the conversion of ADP to ATP using the proton motive force
TC126136	10.4726	8.6479	9.5415	metabolism	long-chain-fatty-acid--CoA ligase family protein/long-chain acyl-CoA synthetase family protein
TC126273	9.61701	7.8296	9.34346	metabolism	DNA replication licensing factor
TC126275	9.96064	8.55286	8.79456	metabolism	GDSL-motif lipase/hydrolase family protein
TC126292	7.89468	6.63494	7.39274	metabolism	cinnamoyl-CoA reductase (CCR1/IRX4)/cinnamoyl-CoA reductase [Solanum lycopersicum]
TC126723	6.40521	5.0508	4.66559	metabolism	esterase
TC126724	9.84935	7.94005	9.01713	metabolism	esterase
TC126840	8.58789	7.80749	9.77321	metabolism	DNAJ heat shock N-terminal domain-containing protein
TC126847	8.00777	5.95315	7.21276	metabolism	hydrolase, acting on ester bonds
TC127031	10.1915	7.42812	6.69779	metabolism	b-keto acyl reductase (GLOSSY8)
TC127228	9.3533	6.84813	8.41709	metabolism	strictosidine synthase family protein
TC127273	9.55406	7.48518	9.42827	metabolism	replication protein
TC127498	12.5278	10.8113	12.1599	metabolism	RNA polymerase alpha subunit
TC127774	9.11891	7.77148	8.91715	metabolism	PHD finger protein-related
TC128105	9.02135	7.43638	8.80596	metabolism	DNA replication licensing factor
TC128177	10.8029	9.74086	7.60794	metabolism	phosphoric monoester hydrolase
TC128181	9.06726	6.46602	8.0755	metabolism	immunophilin-related/FKBP-type peptidyl-prolyl cis-trans isomerase-related
TC128224	9.51194	7.22932	8.07456	metabolism	strictosidine synthase family protein
TC128259	13.3353	6.04975	5.48182	metabolism	dihydroflavonol 4-reductase family/dihydrokaempferol 4-reductase family
TC128638	9.90904	7.33665	9.59408	metabolism	phosphoethanolamine N-methyltransferase 2 (NMT2)
TC128772	9.18191	7.96291	5.99355	metabolism	multi-copper oxidase type I family protein/SKS5 (SKU5 Similar 5)
TC129025	10.0837	7.92034	6.47506	metabolism	serine carboxypeptidase S10 family protein/serine carboxypeptidase-like 25/serine carboxypeptidase
TC129209	7.86979	8.38727	6.54809	metabolism	pyridine nucleotide-disulphide oxidoreductase family protein
TC129257	9.24798	7.9474	9.08262	metabolism	glycosyl hydrolase family 3 protein
TC129384	9.81098	7.16722	7.81571	metabolism	patatin-related/nutrient reservoir
TC129520	9.82313	8.5167	9.24939	metabolism	quinolinate synthetase A-related
TC129806	6.74548	4.9499	6.28766	metabolism	3-beta hydroxysteroid dehydrogenase/isomerase family protein
TC129999	10.1282	7.10808	7.7512	metabolism	GDSL-motif lipase/hydrolase family protein
TC130250	7.67095	5.72273	6.29288	metabolism	glycosyltransferase family protein 1
TC130299	10.2134	8.06853	10.1785	metabolism	ribonucleoside-diphosphate reductase small chain / ribonucleotide reductase
TC130400	13.6211	7.47438	7.03802	metabolism	4-coumarate--CoA ligase family protein / 4-coumaroyl-CoA synthase family protein
TC130817	9.3658	7.88618	9.24935	metabolism	thymidine kinase/TK1-like deoxyribonucleoside kinase [Solanum lycopersicum]
TC130850	11.7564	7.63125	7.5015	metabolism	phenylacetaldehyde reductase LePAR1 [Solanum lycopersicum]
TC130934	9.73958	8.31983	8.06801	metabolism	cysteine endopeptidase, papain-type (XCP1)
TC131308	9.00566	6.34308	6.47103	metabolism	glycosyl hydrolase family 35 protein (BGAL6)
TC131516	11.4712	9.02849	9.46465	metabolism	beta-amylase (CT-BMY)/1,4-alpha-D-glucan maltohydrolase (CT-BMY)
TC131572	10.3731	8.95753	9.76118	metabolism	aldose 1-epimerase family protein
TC115865	12.5335	13.7467	11.4453	other cellular process	catalase 2 (CAT2)
TC116357	7.98721	10.4123	8.17087	other cellular process	vacuolar processing enzyme gamma / gamma-VPE (GAMMA-VPE)/cysteine protease [Solanum lycopersicum]
TC116619	7.86875	9.03682	6.83718	other cellular process	basic endochitinase (ATHCHIB)
TC116648	9.36075	10.7972	9.63072	other cellular process	ARF-GAP DOMAIN 8 (AGD8)/DNA binding
TC117131	10.2762	11.7679	10.1153	other cellular process	FtsH protease (VAR2/VAR4)
TC117848	9.09744	10.5591	8.89469	other cellular process	autophagy 8f (APG8f)/microtubule binding
TC118119	8.3423	9.85771	7.55433	other cellular process	basic endochitinase (ATHCHIB)
TC118664	12.5187	13.852	13.3015	other cellular process	carboxypeptidase inhibitor
TC119540	8.06476	9.03057	7.433	other cellular process	aspartyl protease family protein
TC119746	5.01861	9.75071	4.76073	other cellular process	ARF GAP-like zinc finger-containing protein ZIGA3 (ZIGA3)/AGD5 (ARF-GAP DOMAIN 5)
TC121876	6.80976	9.3879	7.04756	other cellular process	proteinase inhibitor I
TC121954	7.84116	11.6271	7.55533	other cellular process	anion exchange protein family
TC121969	7.56801	10.9534	6.90849	other cellular process	anion exchange family protein
TC122130	5.97117	10.6832	5.98578	other cellular process	aspartyl protease family protein
TC122427	6.54349	9.65854	6.49581	other cellular process	bifunctional nuclease (BFN1)
TC123078	9.46912	10.7828	9.68248	other cellular process	autophagy 8i (APG8i) (APG8H)/microtuble binding
TC123946	9.73335	11.2518	9.23407	other cellular process	Cathepsin D Inhibitor [Solanum lycopersicum]
TC124060	9.89051	11.3958	10.181	other cellular process	cathepsin B-like cysteine protease
TC124415	9.33554	10.435	8.51681	other cellular process	uridylyltransferase-related
TC124416	9.80043	10.703	8.85331	other cellular process	uridylyltransferase-related
TC125121	7.97488	9.61858	8.06663	other cellular process	calcineurin-like phosphoesterase family protein
TC125607	9.75807	10.7869	9.53413	other cellular process	autophagy 8f (APG8f)/microtubule binding
TC125790	6.1906	11.986	5.83818	other cellular process	basic endochitinase (ATHCHIB)
TC126325	9.78981	11.4114	9.72274	other cellular process	FtsH protease (VAR1)
TC126326	7.35944	12.5269	9.14549	other cellular process	aspartyl protease family protein
TC126528	8.876	10.1134	8.694	other cellular process	calcineurin-like phosphoesterase family protein
TC128221	7.89909	9.29512	7.47409	other cellular process	cathepsin D inhibitor protein [Solanum lycopersicum]
TC129686	10.476	11.115	9.06171	other cellular process	ubiquitin-conjugating enzyme
TC131305	8.14727	9.55409	9.11335	other cellular process	catalase 2 (CAT2)
TC117812	10.3404	8.88073	10.5778	other cellular process	chromomethylase 3 (CMT3)
TC117990	12.8043	9.61946	13.6664	other cellular process	aspartyl protease family protein
TC120597	9.07714	7.72104	9.43953	other cellular process	TRANSLOCASE OUTER MITOCHONDRIAL MEMBRANE 22-V(TOM22-V)
TC120737	11.5684	9.00695	11.6986	other cellular process	aspartyl protease family protein
TC122144	9.54426	7.86666	9.55584	other cellular process	ubiquitin-conjugating enzyme
TC123216	9.66625	7.67557	10.1356	other cellular process	aspartyl protease family protein
TC123418	11.1752	9.90765	11.2837	other cellular process	TRANSLOCASE OF THE OUTER MITOCHONDRIAL MEMBRANE 6/TOM6
TC125049	11.0652	7.2034	10.5822	other cellular process	ubiquitin-conjugating enzyme 19 (UBC19) (UBC19)
TC125555	9.24661	8.11301	9.845	other cellular process	aspartyl protease family protein
TC125810	10.1679	9.38813	11.6492	other cellular process	aspartyl protease family protein
TC128691	10.1963	8.54975	10.8137	other cellular process	aspartyl protease family protein
TC129794	8.61197	7.54787	9.97935	other cellular process	calcineurin-like phosphoesterase family protein
TC130766	8.26998	7.91843	10.3292	other cellular process	aspartyl protease family protein
TC131016	9.64978	8.56566	10.5789	other cellular process	aspartyl protease family protein
TC119048	9.70643	8.12015	8.32009	other cellular process	aspartyl protease family protein
TC119595	9.35843	7.92443	8.9396	other cellular process	chromomethylase 3 (CMT3)
TC124479	10.7176	9.43405	10.6015	other cellular process	translocate of chloroplast 34 (TOC34)/GTP-binding protein (OEP34/TOC34)
TC129519	9.88036	8.02107	7.85519	other cellular process	aminoacyl-tRNA synthetase family protein
TC129693	9.88306	7.24074	5.74341	other cellular process	class IV chitinase (CHIV/ATEP3)
TC116767	9.79636	11.0873	9.20253	other cellular processes	In2-1 protein
TC117073	8.70732	10.0732	8.83029	other cellular processes	SF2/ASF-like splicing modulator ((ATSRP30.1/ATSRP30.2)
TC117908	8.94757	10.3781	8.69105	other cellular processes	saposin B domain-containing protein
TC119704	6.89945	8.47549	7.36239	other cellular processes	nonsense-mediated mRNA decay NMD3 family protein
TC120282	8.81516	10.3036	8.30303	other cellular processes	CCR4-NOT transcription complex protein
TC123788	9.36705	10.7789	9.07077	other cellular processes	chlorophyll A-B binding protein/LHCII type I (LHB1B2)
TC129170	6.7565	8.20544	6.32404	other cellular processes	telomeric DNA-binding protein
TC116748	11.7375	9.66249	12.3939	other cellular processes	fasciclin-like arabinogalactan-protein (FLA10)
TC116912	10.5383	10.2075	11.6866	other cellular processes	fasciclin-like arabinogalactan-protein (FLA2)
TC118045	10.886	9.46998	11.4608	other cellular processes	fibrillarin 2 (FIB2/AF228365)
TC118581	9.37793	8.49198	9.95141	other cellular processes	Gar1 RNA-binding reon family protein
TC119229	9.95899	8.80769	10.7586	other cellular processes	fasciclin-like arabinogalactan-protein (FLA1)
TC120262	6.64125	6.27093	7.96767	other cellular processes	fasciclin-like arabinogalactan-protein (FLA9)
TC121494	9.83724	8.45946	9.87465	other cellular processes	NLI interacting factor (NIF) family protein
TC121731	11.312	9.66373	12.9281	other cellular processes	In2-1 protein
TC123073	10.4966	9.08517	11.2652	other cellular processes	fasciclin-like arabinogalactan-protein (FLA1)
TC123805	9.95075	8.98235	10.1582	other cellular processes	DEAD box RNA helicase (PRH75)
TC124537	6.0903	6.25436	7.89299	other cellular processes	exostosin family protein
TC124870	9.28987	7.97879	11.202	other cellular processes	fasciclin-like arabinogalactan-protein (FLA1)
TC125907	9.83205	8.28346	9.90858	other cellular processes	small nuclear ribonucleoprotein U1A/spliceosomal protein U1A/U1snRNP-specific protein (U1A)
TC125927	10.2143	9.26948	10.9712	other cellular processes	10 kDa chaperonin (CPN10)
TC126008	11.4172	10.3686	11.741	other cellular processes	small nuclear ribonucleoprotein G/snRNP-G/Sm protein G
TC127167	10.1441	9.46425	11.8116	other cellular processes	fasciclin-like arabinogalactan-protein (FLA7)
TC130966	10.52	9.07657	10.9702	other cellular processes	10 kDa chaperonin (CPN10)
TC117298	10.6905	8.76218	8.35856	other cellular processes	germin-like protein (GER1/GLP1)/manganese ion binding/metal ion binding/nutrient reservoir
TC123011	11.8779	9.13598	11.8407	other cellular processes	SOUL heme-binding family protein
TC126747	8.32156	6.61425	5.22267	other cellular processes	germin-like protein
TC116529	6.89306	8.47185	6.72455	regulation of transcription	homeobox-leucine zipper protein 5 (HAT5)/HD-ZIP protein 5/HD-ZIP protein (HB-1/ATHB-1)
TC116530	7.63455	9.4046	7.35491	regulation of transcription	homeodomain-leucine zipper protein 57 [Glycine max]/homeobox [Solanum lycopersicum]
TC116797	6.09549	12.0516	6.33891	regulation of transcription	transcription factor LIM
TC116924	6.64529	8.74866	6.69565	regulation of transcription	TAZ zinc finger family protein/BTB/POZ domain-containing protein
TC117006	8.51098	10.6305	8.63912	regulation of transcription	transcription factor-related
TC117028	8.42523	10.7137	8.47624	regulation of transcription	zinc finger (CCCH-type) family protein (ZFN1)
TC117037	9.03562	10.0694	8.1731	regulation of transcription	zinc finger (CCCH-type/C3HC4-type RING finger) family protein
TC117432	8.66849	10.2768	9.34018	regulation of transcription	speckle-type POZ protein-related
TC117489	7.29242	8.39558	6.99297	regulation of transcription	zinc finger (AN1-like) family protein (PMZ)
TC118308	10.5451	11.9967	9.39281	regulation of transcription	myb family transcription factor (MYB4/ATMYB4)
TC118614	6.59802	8.35043	6.15961	regulation of transcription	zinc finger (AN1-like) family protein
TC118745	6.74604	11.9663	6.07428	regulation of transcription	zinc finger (AN1-like) family protein
TC119553	7.12568	8.82876	8.04765	regulation of transcription	trihelix DNA-binding protein
TC119661	5.39666	6.4853	5.39024	regulation of transcription	myb family transcription factor (MYB43)
TC120472	6.72881	8.07143	7.19451	regulation of transcription	tubby-like protein 2 (TULP2)/phosphoric diester hydrolase/transcription factor
TC120489	7.26902	8.91956	7.06088	regulation of transcription	tubby-like protein 2 (TULP2)/phosphoric diester hydrolase/transcription factor
TC120492	8.24039	10.6431	8.21196	regulation of transcription	basic helix-loop-helix (bHLH) family protein
TC120850	7.72598	9.3715	7.76612	regulation of transcription	GRAS family transcription factor/GRAS9 [Solanum lycopersicum]
TC121721	6.57521	7.97725	5.50854	regulation of transcription	zinc knuckle (CCHC-type) family protein
TC121986	6.89671	11.5747	7.01562	regulation of transcription	myb family transcription factor (MYB78)
TC122654	9.22472	10.5487	8.65733	regulation of transcription	myb family transcription factor (LHY)
TC122960	8.23842	10.3447	8.28012	regulation of transcription	basic helix-loop-helix (bHLH) family protein
TC123013	7.73313	9.27115	6.88935	regulation of transcription	basic helix-loop-helix (bHLH) family protein
TC123251	8.21341	9.83378	7.04365	regulation of transcription	Ras-related GTP-binding protein
TC124314	8.26786	10.6947	8.43907	regulation of transcription	zinc finger (C2H2 type) family protein (ZAT10)/salt-tolerance zinc finger protein (STZ)
TC125034	8.94722	9.63467	8.07278	regulation of transcription	zinc finger (AN1-like) family protein
TC125280	7.11266	11.4573	6.24533	regulation of transcription	bZIP transcription factor family protein/anaerobic basic leucine zipper protein [Solanum lycopersicum]
TC125338	10.2267	11.9346	10.142	regulation of transcription	myb family transcription factor
TC125339	8.43489	10.0751	8.31967	regulation of transcription	myb family transcription factor
TC125340	10.1607	11.7357	9.9589	regulation of transcription	myb family transcription factor (MYB73)
TC125374	8.26481	10.9955	7.97246	regulation of transcription	zinc finger (B-box type) family protein/CONSTANS-like protein [Solanum lycopersicum]
TC126224	9.06015	11.3455	8.29848	regulation of transcription	basic helix-loop-helix (bHLH) family protein
TC126262	7.33327	10.0638	7.63998	regulation of transcription	bZIP family transcription factor
TC126368	5.85455	12.1567	5.82624	regulation of transcription	myb family transcription factor (MYB3/MYB21)
TC126645	6.05794	9.41641	5.82309	regulation of transcription	Ras-related GTP-binding protein
TC126744	6.69003	9.26114	8.20237	regulation of transcription	myb family transcription factor (MYB15)
TC126900	10.5072	11.2322	9.87215	regulation of transcription	homeobox-leucine zipper protein 22 (HAT22)/HD-ZIP protein 22
TC127236	7.35648	8.70285	8.06456	regulation of transcription	transcription factor LIM/putative pollen specific LIM domain-containing protein [Solanum lycopersicum]
TC128386	5.39599	9.1092	6.47607	regulation of transcription	bZIP transcription factor family protein (GBF6)
TC129169	8.7556	10.5047	9.3996	regulation of transcription	speckle-type POZ protein-related
TC131020	6.44758	8.5653	6.61086	regulation of transcription	homeobox-leucine zipper protein 7 (HAT7)/HD-ZIP protein 7/HD-ZIP protein (HB-3)/jasmonic acid 1 LeJA1[Solanum lycopersicum]
TC131241	6.11965	7.44687	7.21589	regulation of transcription	zinc finger (C2H2 type) family protein
TC131414	8.41176	10.2738	9.52464	regulation of transcription	GRAS family transcription factor/GRAS1 [Solanum lycopersicum]
TC118356	10.5211	8.89357	10.6354	regulation of transcription	Ras-related GTP-binding family protein
TC118480	10.2597	7.57839	10.2735	regulation of transcription	high mobility group (HMG1/2) family protein (HMGB6)
TC118744	7.24271	5.71258	7.65339	regulation of transcription	high mobility group (HMG1/2) family protein
TC119456	8.42627	7.47552	9.35469	regulation of transcription	basic helix-loop-helix (bHLH) family protein
TC119880	9.32	8.12601	9.42173	regulation of transcription	zinc finger (CCCH-type) family protein
TC120553	7.74697	7.45109	9.62117	regulation of transcription	basic helix-loop-helix (bHLH) family protein
TC120919	6.61679	5.95132	7.82604	regulation of transcription	zinc finger (C2H2 type) family protein
TC123224	10.2659	9.07361	10.6689	regulation of transcription	cold-shock DNA-binding family protein/glycine-rich protein (GRP2/ATGRP2B)
TC124112	10.2468	8.77293	10.6823	regulation of transcription	bZIP transcription factor family protein
TC124451	7.98012	7.62268	8.9867	regulation of transcription	homeobox-leucine zipper protein 16 (HB-16)/HD-ZIP transcription factor 16 (ATHB16)
TC126234	8.29393	6.89294	8.86877	regulation of transcription	zinc finger (C2H2 type) family protein
TC126534	7.63238	5.98017	8.30017	regulation of transcription	transcription factor LIM/ putative pollen specific LIM domain-containing protein [Solanum lycopersicum]
TC127570	9.69727	8.2916	10.1799	regulation of transcription	Ras-related GTP-binding protein
TC127617	6.86339	7.66275	8.36182	regulation of transcription	myb family transcription factor
TC128403	6.92746	5.7457	7.01252	regulation of transcription	basic helix-loop-helix (bHLH) family protein
TC128527	8.81082	7.55915	9.29798	regulation of transcription	bZIP transcription factor family protein
TC128959	5.43484	5.94101	10.1926	regulation of transcription	zinc finger (C2H2 type) family protein (ZFP2)
TC129122	5.26294	5.13036	7.07146	regulation of transcription	basic helix-loop-helix (bHLH) family protein
TC129482	8.90737	5.88017	9.1449	regulation of transcription	high mobility group (HMG1/2) family protein
TC130733	6.73172	5.51778	6.93483	regulation of transcription	zinc finger (C3HC4-type RING finger) family protein/VIM1 (VARIANT IN METHYLATION 1)
TC131071	5.25049	4.87879	6.87341	regulation of transcription	zinc finger protein-related
TC117170	9.37083	7.49675	7.82026	regulation of transcription	zinc finger homeobox family protein/ZF-HD homeobox family protein
TC117171	9.98862	5.89502	7.80352	regulation of transcription	zinc finger homeobox family protein/ZF-HD homeobox family protein
TC117338	12.1697	10.249	11.9278	regulation of transcription	high-mobility-group protein/HMG-I/Y protein
TC118068	10.5887	9.35403	10.325	regulation of transcription	zinc finger (C2H2 type) family protein (HD2C)
TC121149	7.9743	6.47827	7.59832	regulation of transcription	Dof-type zinc finger domain-containing protein (ADOF2)
TC121384	10.3733	9.88047	8.47638	regulation of transcription	TCP family transcription factor
TC122129	8.75786	7.14011	8.652	regulation of transcription	zinc finger (GATA type) family protein
TC123243	9.45356	7.03273	9.4318	regulation of transcription	zinc finger (CCCH-type) family protein
TC124482	12.799	9.73658	11.6388	regulation of transcription	high-mobility-group protein/HMG-I/Y protein
TC125812	9.46504	6.36425	8.01472	regulation of transcription	basic helix-loop-helix (bHLH) family protein
TC128265	10.5885	9.25977	10.3691	regulation of transcription	zinc finger (CCCH-type) family protein/RNA recognition motif (RRM)-containing protein
TC129056	10.822	9.39914	9.90657	regulation of transcription	TCP family transcription factor
TC130605	10.4728	8.30426	7.74675	regulation of transcription	zinc finger homeobox family protein/ZF-HD homeobox family protein
TC130723	9.15786	7.65844	8.18963	regulation of transcription	TCP family transcription factor
TC130831	8.45507	7.64061	7.53763	regulation of transcription	zinc finger (C2H2 type) family protein
TC131382	9.94412	7.00312	6.51385	regulation of transcription	myb family transcription factor (MYB35)
TC131608	8.81648	7.48236	8.73415	regulation of transcription	myb family transcription factor (ATMYB3R-1/MYB3R-1/PC-MYB1)
TC120802	6.3571	7.61264	6.37048	regulation of transcription	AP2 domain-containing transcription factor
TC123459	8.12155	9.46704	6.34656	regulation of transcription	AP2 domain-containing transcription factor
TC125931	8.43152	8.97948	6.93663	regulation of transcription	signal transducer of phototropic response (RPT2)
TC117553	8.52698	9.81914	7.14087	signal transduction	Ras-related GTP-binding protein
TC117643	5.7553	8.51108	5.09757	signal transduction	CBL-interacting protein kinase 11 (CIPK11/PKS5)
TC117792	9.00569	10.3565	8.78323	signal transduction	mitogen-activated protein kinase / MAPK (MPK8/ATMPK8)
TC118503	6.45626	10.4701	5.78915	signal transduction	leucine-rich repeat transmembrane protein kinase
TC118726	8.59912	10.9269	8.63713	signal transduction	Ras-related GTP-binding protein
TC119428	9.24575	10.6269	8.70654	signal transduction	peptidase S41 family protein
TC121319	5.86979	11.2099	5.79877	signal transduction	rapid alkalinization factor (RALF) family protein (RALFL23)
TC121817	8.67734	9.99792	8.6863	signal transduction	CBL-interacting protein kinase 12 (CIPK12)
TC122065	8.49569	10.0629	8.64722	signal transduction	phospholipase C
TC125301	5.71973	11.6372	6.09935	signal transduction	leucine-rich repeat transmembrane protein kinase
TC126235	9.03357	10.4052	10.2775	signal transduction	CBL-interacting protein kinase 6 (CIPK6/PKS3)
TC126268	6.58669	8.38989	6.40703	signal transduction	leucine-rich repeat transmembrane protein kinase
TC126338	7.06942	7.86922	5.86455	signal transduction	Ras-related GTP-binding protein
TC126596	8.48849	11.0002	8.12338	signal transduction	RabGAP/TBC domain-containing protein
TC127601	7.90217	9.72557	8.04798	signal transduction	leucine-rich repeat transmembrane protein kinase
TC127735	9.09268	12.1618	9.5059	signal transduction	CBL-interacting protein kinase 10 (CIPK10/PKS2)
TC127958	5.47982	9.09534	5.5035	signal transduction	rapid alkalinization factor (RALF) family protein (RALFL22)
TC128134	7.62933	11.3806	7.34654	signal transduction	rapid alkalinization factor (RALF) family protein (RALFL22)
TC121005	8.08723	6.7825	8.43166	signal transduction	leucine-rich repeat transmembrane protein kinase
TC122846	8.27271	6.71935	8.96201	signal transduction	leucine-rich repeat transmembrane protein kinase (IMK2)
TC123574	9.42224	8.33535	9.72263	signal transduction	leucine-rich repeat transmembrane protein kinase
TC126096	9.25924	8.2028	10.2259	signal transduction	leucine-rich repeat transmembrane protein kinase
TC129084	9.59361	7.87979	9.90431	signal transduction	leucine-rich repeat transmembrane protein kinase
TC129221	8.3835	9.32317	10.3262	signal transduction	leucine-rich repeat transmembrane protein kinase
TC129402	10.1299	7.73982	10.6559	signal transduction	rapid alkalinization factor (RALF) family protein (RALFL34)
TC129983	9.79708	8.15499	8.53618	signal transduction	rac GTPase activating protein
TC130162	9.0491	7.30853	9.18474	signal transduction	leucine-rich repeat transmembrane protein kinase
TC131361	7.68659	6.94584	8.74522	signal transduction	phosphoinositide-specific phospholipase C family protein
TC131591	8.7956	7.93847	9.25117	signal transduction	leucine-rich repeat transmembrane protein kinase
TC116649	11.5285	10.2016	11.4874	signal transduction	calmodulin-7 (CAM7)
TC118783	9.01014	7.99031	8.78219	signal transduction	WD-40 repeat family protein (CDC20.1)
TC118859	10.118	8.72768	7.36038	signal transduction	rapid alkalinization factor (RALF) family protein (RALFL33)
TC120410	7.16499	5.93628	6.90307	signal transduction	leucine-rich repeat transmembrane protein kinase
TC121280	8.57712	6.10632	7.21937	signal transduction	serine/threonine protein kinase-related
TC121582	8.88833	7.3424	8.61292	signal transduction	WD-40 repeat family protein (CDC20.1)
TC123121	9.07981	6.88824	9.00222	signal transduction	Rac-like GTP-binding protein (ARAC7)
TC126352	8.9658	7.27555	8.75535	signal transduction	rapid alkalinization factor 4 [Solanum chacoense]
TC129839	8.05255	8.44976	6.51905	signal transduction	Ras-related GTP-binding family protein
TC119096	7.5813	7.9526	5.57897	signal transduction	signal transducer of phototropic response (RPT2)
TC115959	7.14491	8.60275	6.85875	signal transduction	leucine-rich repeat transmembrane protein kinase
TC117776	8.65736	9.94589	8.02136	stimulus response	copper homeostasis factor / copper chaperone (CCH/ATX1)/
TC125836	9.47312	10.9259	8.75448	stimulus response	glycine-rich RNA-binding protein (GRP7/ATGRP7)
TC125837	8.02876	9.09239	7.30646	stimulus response	glycine-rich RNA-binding protein (GRP7/ATGRP7)
TC131338	7.34436	8.96219	7.52513	stimulus response	heptahelical protein 4/receptor
TC124423	10.0462	9.57241	11.0701	stimulus response	phosphate-responsive protein (EXO)
TC128369	9.54323	8.99326	11.0904	stimulus response	phosphate-responsive 1 family protein
TC129470	9.34647	7.91605	9.8325	stimulus response	phototropic-responsive NPH3 family protein
TC121049	7.79309	5.87548	7.19513	stimulus response	light responsive protein-related
TC124887	11.9015	10.0425	11.5086	stimulus response	luminal binding protein 1 (BiP-1/BP1)/glucose-regulated protein 78
TC125230	11.8831	10.3417	11.5241	stimulus response	luminal binding protein 1 (BiP-1/BP1)/glucose-regulated protein 78
TC130243	9.57811	8.27531	9.53151	stimulus response	chloroplast signal recognition particle component (CAO)
TC116770	10.8914	14.3363	11.2228	stress repsonse	glutathione peroxidase (ATGPX7)
TC117570	5.3569	7.329	5.17359	stress repsonse	UDP-glucoronosyl/UDP-glucosyl transferase family protein
TC117615	7.48974	10.2914	7.27671	stress repsonse	alternative oxidase/immutans protein (IM)
TC117718	5.29073	8.1591	6.02963	stress repsonse	peroxidase
TC118241	7.88189	11.0728	7.86946	stress repsonse	peroxidase
TC119101	5.59483	9.77691	5.64038	stress repsonse	glycosyl transferase family 2 protein/cellulose synthase-like A10(ATCSLA10)
TC119567	5.81648	7.23165	6.41267	stress repsonse	peroxidase
TC119929	8.20101	10.0564	8.30653	stress repsonse	branched chain alpha-keto acid dehydrogenase E2 subunit (BCE2/DIN3)
TC120170	6.1481	8.44544	5.83133	stress repsonse	acid phosphatase type 5 (ACP5/ATACP5)
TC120799	10.3871	12.4585	8.98678	stress repsonse	methyladenine glycosylase family protein
TC121467	5.24207	11.3349	5.05569	stress repsonse	peroxidase 57 (PER57/P57/PRXR10)
TC121844	7.33986	9.97813	7.19864	stress repsonse	cysteine proteinase (RD21A) / thiol protease
TC122085	6.48824	9.93468	6.39204	stress repsonse	peroxidase
TC122115	6.74731	9.78639	6.85893	stress repsonse	protease inhibitor/wound-induced proteinase inhibitor I prepropeptide
TC122962	7.34749	9.10643	7.52263	stress repsonse	multi-copper oxidase type I family protein
TC124102	5.43572	12.6605	5.35766	stress repsonse	acid phosphatase type 5 (ACP5/ATACP5)
TC124103	5.73302	11.865	5.52697	stress repsonse	acid phosphatase type 5 (ACP5/ATACP5)
TC124125	9.37471	10.9021	8.46179	stress repsonse	cysteine proteinase (RD21A)/thiol protease
TC125163	10.6743	11.9994	11.475	stress repsonse	glutathione peroxidase (ATGPX2)
TC126012	6.4387	10.5447	6.33352	stress repsonse	peroxidase
TC116078	11.8322	10.9722	12.3518	stress repsonse	elongation factor 2/EF-2(LOS1)
TC116839	9.39935	8.6031	12.1499	stress repsonse	UDP-glucoronosyl/UDP-glucosyl transferase family protein
TC116840	8.91567	7.85227	12.0432	stress repsonse	UDP-glucoronosyl/UDP-glucosyl transferase family protein
TC118334	9.18586	8.7113	9.95027	stress repsonse	peroxidase
TC123883	9.07617	7.58032	11.2404	stress repsonse	alcohol dehydrogenase (ADH)
TC123885	8.67494	8.22345	10.6676	stress repsonse	alcohol dehydrogenase (ADH)
TC123886	7.58497	6.80857	9.5017	stress repsonse	alcohol dehydrogenase (ADH)
TC127920	8.66764	8.2087	9.83088	stress repsonse	(2R)-phospho-3-sulfolactate synthase-related
TC131014	8.21427	6.71754	8.39394	stress repsonse	endonuclease
TC115999	11.7535	9.96942	11.6496	stress repsonse	peroxidase 42 (PER42/P42/PRXR1)
TC117210	10.7189	9.3808	10.5187	stress repsonse	2-phospho-D-glycerate hydro-lyase/integral membrane protein
TC117994	6.68497	5.3673	5.47585	stress repsonse	peroxidase 72 (PER72/P72/PRXR8)
TC119319	12.9199	7.14409	6.35456	stress repsonse	peroxidase
TC120437	8.02367	6.90754	6.71769	stress repsonse	methyladenine glycosylase family protein
TC116286	11.7234	13.3393	11.1597	stress response	dehydration-induced protein (ERD15)
TC116592	6.94611	9.27061	6.64744	stress response	AP2 domain-containing transcription factor
TC116636	11.9025	14.276	11.9421	stress response	chlorophyll A-B binding family protein/early light-induced protein (ELIP/ELIP2)
TC116832	7.13102	8.71739	7.76965	stress response	stress-responsive protein (COR413-PM2)
TC116883	7.9034	9.40172	9.08592	stress response	L-ascorbate peroxidase 1b (APX1b/APX1B/APX2)
TC116911	7.57622	9.52487	8.10081	stress response	IQ domain-containing protein/BAG domain-containing protein
TC116927	10.4996	10.9248	9.34831	stress response	major latex protein-related/MLP-related (ATVPS45)
TC117431	8.40579	10.7905	8.43866	stress response	ferric reductase-like transmembrane component family protein
TC118346	11.9758	12.1847	9.08786	stress response	major latex protein-related/MLP-related (ATVPS45)
TC118393	6.73016	8.59594	6.5955	stress response	cytochrome P450 84A1 (CYP84A1)/ferulate-5-hydroxylase (FAH1)
TC118974	8.24063	11.0274	7.92701	stress response	heat shock factor protein 4 (HSF4) / heat shock transcription factor 4 (HSTF4/AT-HSFB1/ATHSF4)
TC119447	8.00708	10.5029	7.91574	stress response	heat shock factor protein 4 (HSF4)/heat shock transcription factor 4 (HSTF4/AT-HSFB1/ATHSF4)
TC119515	8.97225	10.5449	8.71388	stress response	sodium-inducible calcium-binding protein (ACP1)/sodium-responsive calcium-binding protein (ACP1/ATCP1)
TC119617	5.82104	8.73341	5.84913	stress response	annexin 5 (ANN5)/calcium-dependent phospholipid binding
TC120248	5.85951	8.18092	5.47597	stress response	wound-responsive protein-related
TC120907	8.80374	10.2996	9.22475	stress response	17.8 kDa class I heat shock protein (HSP17.8-CI)
TC122268	5.69278	7.71887	6.06313	stress response	nitrate-responsive NOI protein
TC123493	8.54434	10.5705	8.7354	stress response	early-responsive to dehydration stress protein (ERD3)
TC123554	5.99924	8.93091	5.52449	stress response	harpin-induced family protein/HIN1 family protein/harpin-responsive family protein/NDR1/HIN1-like protein 2 (NHL2)
TC123840	9.10398	10.242	8.53756	stress response	wound-responsive family protein
TC123862	10.6918	11.9207	9.98804	stress response	hydrophobic protein (RCI2B)/low temperature and salt responsive protein (LTI6B/RCI2B)
TC123970	6.97373	9.35281	7.72887	stress response	universal stress protein (USP) family protein/early nodulin ENOD18 family protein
TC124262	6.50525	10.0095	9.76913	stress response	DREPP plasma membrane polypeptide family protein
TC124387	10.6782	11.7596	8.76951	stress response	wound-induced proteinase inhibitor I prepropeptide
TC125363	7.4029	12.7189	7.57218	stress response	hypoxia-responsive family protein
TC125856	8.52502	10.4244	8.33988	stress response	universal stress protein (USP) family protein
TC126500	8.65553	10.4183	8.02962	stress response	hydrophobic protein (RCI2B)/low temperature and salt responsive protein (LTI6B)
TC126766	6.49624	9.1579	6.53917	stress response	calcineurin B-like protein 1 (CBL1)
TC127714	10.5917	12.141	10.3602	stress response	early-responsive to dehydration stress protein (ERD3)
TC128161	9.57197	11.8212	9.87173	stress response	harpin-induced family protein/HIN1 family protein/harpin-responsive family protein (NHL1)
TC129958	7.52782	9.96574	7.98238	stress response	drought-responsive family protein/similar to HRB1 (HYPERSENSITIVE TO RED AND BLUE)
TC130622	7.278	10.95	8.62872	stress response	harpin-induced family protein / HIN1 family protein / harpin-responsive family protein
TC130717	9.58179	9.51967	7.32269	stress response	major latex protein-related/MLP-related (ATVPS45)
TC131269	9.05659	10.7968	9.05237	stress response	15.7 kDa class I-related small heat shock protein-like (HSP15.7-CI)
TC131488	6.80693	13.3283	6.68039	stress response	universal stress protein (USP) family protein
TC116548	10.5712	10.8117	12.4011	stress response	AP2 domain-containing protein RAP2.3 (ATEBP/RAP2.3)
TC117199	7.80523	7.6555	9.27022	stress response	hevein-like protein (HEL) (PR4)/wound-induced protein [Solanum lycopersicum]
TC117620	11.0836	10.0597	11.9785	stress response	allene oxide cyclase/early-responsive to dehydration protein/ERD protein (AOC2)
TC118328	11.3308	7.40555	11.8663	stress response	thaumatin (ATLP-1)
TC119023	9.35427	9.68576	11.0614	stress response	wound-responsive protein-related
TC119602	8.85843	7.66915	9.31498	stress response	dehydration-responsive protein-related
TC123345	8.33716	6.59558	8.71809	stress response	thaumatin
TC124091	10.4171	9.53524	10.8247	stress response	20 kDa chaperonin, chloroplast (CPN21/CHCPN10/CPN20)
TC124118	13.7151	11.6601	13.7638	stress response	calreticulin 1 (CRT1)
TC124390	7.60922	9.15952	10.3023	stress response	wound-induced proteinase inhibitor I prepropeptide
TC124457	11.1925	9.71882	11.4596	stress response	annexin 4 (ANN4/ANNAT4)/calcium-dependent phospholipid binding
TC125077	9.7736	9.69974	11.1845	stress response	universal stress protein (USP) family protein
TC116962	8.65338	7.12196	7.8939	stress response	17.6 kDa class II heat shock protein (HSP17.6-CII)/class II small heat shock protein Le-HSP17.6 [Solanum lycopersicum]
TC117677	9.10187	7.52235	8.70977	stress response	L-ascorbate peroxidase, chloroplast
TC118958	10.2613	8.19528	8.42981	stress response	dehydration-responsive family protein
TC120146	11.3501	8.95204	10.4651	stress response	dehydration-responsive family protein
TC123387	8.0434	6.451	7.05791	stress response	DNA repair protein RAD51 (ATRAD51)
TC124001	10.051	8.12068	8.95408	stress response	23.6 kDa mitochondrial small heat shock protein (HSP23.6-M/ATHSP23.6-MITO)
TC124008	10.6527	8.76562	9.29389	stress response	23.6 kDa mitochondrial small heat shock protein (HSP23.6-M/ATHSP23.6-MITO)
TC124117	13.2592	11.1903	13.1994	stress response	calreticulin 2 (CRT2)
TC124226	11.8144	9.93512	9.74407	stress response	heat shock protein 81-1 (HSP81-1)/heat shock protein 83 (HSP81-1/HSP83)
TC124388	14.4364	14.0576	12.0703	stress response	wound-induced proteinase inhibitor I prepropeptide
TC125111	7.59946	5.45767	5.56773	stress response	non-symbiotic hemoglobin 1 (HB1/GLB1/AHB1)
TC127309	9.93139	8.25444	9.18262	stress response	dehydration-responsive family protein
TC128814	9.0801	7.64602	9.05941	stress response	heat shock protein 70/HSP70
TC130631	8.38378	5.61678	5.14292	stress response	respiratory burst oxidase protein B (RbohB)/NADPH oxidase
TC116321	7.98723	12.5091	8.03248	structural	actin 4 (ACT4)
TC116322	10.9321	12.1339	11.3029	structural	actin 11 (ACT11)
TC116323	6.22427	11.8297	6.35906	structural	actin 12 (ACT12)
TC116754	10.064	11.7523	10.906	structural	actin-depolymerizing factor 1 (ADF1)
TC117015	10.2485	11.2324	9.69692	structural	hesB-like domain-containing protein/structural molecule
TC118185	12.6424	12.1325	10.3121	structural	Nicotiana glauca cell-type guard cell glycine-rich protein (GRP1)
TC118534	7.591	10.9954	7.99315	structural	actin-depolymerizing factor 6 (ADF6)
TC121150	7.95729	10.1305	8.29115	structural	major intrinsic family protein/MIP family protein/plasma membrane intrinsic protein 2;4/water channel
TC121462	9.34076	11.1011	9.46599	structural	actin 7 (ACT7)/actin 2 (ACT2)
TC122316	9.69075	10.9648	9.47288	structural	dynein light chain
TC123748	7.18076	8.86247	7.13445	structural	ribulose bisphosphate carboxylase small chain 1A/RuBisCO small subunit 1A (RBCS-1A/ATS1A)
TC124219	11.5613	12.9088	11.3257	structural	actin 11 (ACT11)
TC124292	8.70184	12.7836	8.29359	structural	tubulin beta-8 chain (TUBB8/TUB7TUB8)
TC124625	5.81215	12.0686	5.70651	structural	actin-depolymerizing factor
TC125071	12.8458	11.5197	12.8509	structural	60S ribosomal protein L35 (RPL35D)
TC125133	8.85693	12.1632	8.85801	structural	major intrinsic family protein / MIP family protein/NOD26-LIKE INTRINSIC PROTEIN 4;1/water channel
TC125687	11.2798	13.3456	12.0976	structural	profilin 5 (PRO5/PRF3)/actin binding
TC126079	7.00999	10.149	6.96707	structural	actin 4 (ACT4)
TC127131	6.35208	11.7352	6.19315	structural	actin-depolymerizing factor
TC127703	10.3767	12.1195	10.124	structural	actin 11 (ACT11)
TC130156	7.93732	10.1716	8.21279	structural	actin 4 (ACT4)
TC131360	7.50775	9.87395	7.50147	structural	actin-depolymerizing factor 5 (ADF5)
TC116328	11.9207	10.328	11.981	structural	40S ribosomal protein S24 (RPS24A)
TC116329	10.9658	9.3442	11.2256	structural	40S ribosomal protein S24 (RPS24A)
TC116330	10.9729	9.43137	11.4303	structural	40S ribosomal protein S24 (RPS24A)
TC116334	11.3248	10.1511	11.4421	structural	40S ribosomal protein S16 (RPS16A)
TC116355	12.3285	11.0402	12.3875	structural	60S ribosomal protein L32 (RPL32A)
TC116360	12.1492	10.9548	12.355	structural	40S ribosomal protein S10 (RPS10C)
TC116485	13.3432	11.8809	13.4065	structural	ubiquitin extension protein 6 (UBQ6)/40S ribosomal protein S27A (RPS27aB/UBQ6)
TC116518	11.2391	10.1324	11.421	structural	60S ribosomal protein L9 (RPL90A/C)
TC116524	10.2082	8.59425	10.4078	structural	60S ribosomal protein L35a (RPL35aC)
TC116525	10.3915	8.83589	10.6046	structural	60S ribosomal protein L35a (RPL35aC)
TC116537	11.5934	10.4943	11.9018	structural	40S ribosomal protein S18 (RPS18C)
TC116584	12.2335	10.9403	12.4363	structural	60S ribosomal protein L14 (RPL14A)
TC116585	11.5165	9.86996	11.7855	structural	60S ribosomal protein L14 (RPL14A)
TC116590	12.4158	11.2359	12.488	structural	60S ribosomal protein L6 (RPL6A)
TC116716	11.9736	10.891	12.2885	structural	60S ribosomal protein L38 (RPL38B)
TC116736	11.4639	10.2136	11.5394	structural	40S ribosomal protein S24 (RPS24A)
TC116820	11.7334	10.5626	11.9198	structural	60S ribosomal protein L37 (RPL37C)
TC116908	11.2451	9.88331	11.6579	structural	40S ribosomal protein S12 (RPS12C)
TC117002	10.6153	9.33494	10.8204	structural	histone deacetylase (HD2A)
TC117090	12.0137	10.6321	12.1851	structural	60S ribosomal protein L30 (RPL30B)
TC117109	11.2212	9.87712	11.2747	structural	40S ribosomal protein S17 (RPS17D)
TC117355	10.1458	8.97276	10.3048	structural	60S ribosomal protein L32 (RPL32A)
TC117365	10.6187	9.72677	11.0507	structural	MFP1 attachment factor/MFP1 attachment factor 1 [Solanum lycopersicum]
TC117445	10.1519	8.69263	10.211	structural	chloroplast outer envelope protein (TOC75)
TC117475	10.375	9.35907	10.6458	structural	ribosomal protein L34 family protein
TC117483	10.1134	8.94276	10.5104	structural	60S ribosomal protein L37 (RPL37C)
TC117521	9.12831	8.04677	9.43215	structural	60S ribosomal protein L13 (RPL13B)/breast basic conserved protein 1-related (BBC1/ATBBC1)
TC117528	8.1627	8.12826	9.46755	structural	Nicotiana glauca cell-type guard cell glycine-rich protein (GRP1)
TC117981	10.8139	9.59376	11.0603	structural	60S ribosomal protein L36a/L44 (RPL36aB)
TC118348	10.975	9.8556	11.6242	structural	plastid-specific ribosomal protein-related
TC118801	9.8962	8.5896	10.1865	structural	ribosomal protein L18 family protein
TC119175	9.84158	8.6523	10.025	structural	nucleosome assembly protein (NAP) family protein
TC119248	9.17483	8.02572	9.48455	structural	60S ribosomal protein L3 (RPL3B)
TC119490	9.73393	8.32028	10.0155	structural	ATMAP70-1 (MICROTUBULE-ASSOCIATED PROTEINS 70-1)/microtubule binding
TC119987	10.9355	9.67671	11.3947	structural	RuBisCO subunit binding-protein alpha subunit chloroplast/60 kDa chaperonin alpha subunit/CPN-60 alpha (CPN60A/SLP)
TC121937	6.99616	5.68369	7.40053	structural	kinesin motor protein-related
TC122706	10.2149	9.66361	11.0321	structural	tubulin beta-6 chain (TUB6)
TC123127	8.21167	6.86294	8.29776	structural	tubulin gamma-1 chain / gamma-1 tubulin (TUBG1)
TC123712	12.0802	10.7076	12.221	structural	60S ribosomal protein L23 (RPL23C)
TC123757	12.6574	11.4569	12.7301	structural	40S ribosomal protein S23 (RPS23B)
TC123806	12.7138	11.3113	12.8287	structural	40S ribosomal protein S4 (RPS4D)
TC123810	11.0618	9.81948	11.3661	structural	40S ribosomal protein S3 (RPS3B)
TC123816	10.7922	9.69842	10.9012	structural	40S ribosomal protein S4 (RPS4D)
TC123818	12.5473	11.2026	12.6042	structural	40S ribosomal protein S4 (RPS4D)
TC123888	12.8437	11.6549	13.0395	structural	60S ribosomal protein L22-2 (RPL22B)
TC123924	11.9971	10.6926	12.0749	structural	60S ribosomal protein L13 (RPL13B)/breast basic conserved protein 1-related (BBC1/ATBBC1)
TC123929	12.2329	10.8047	12.3134	structural	60S ribosomal protein L13 (RPL13B)/breast basic conserved protein 1-related (BBC1/ATBBC1)
TC123937	12.1269	10.3251	12.4975	structural	tubulin beta-8 chain (TUB8/TUB7)
TC123938	7.98261	7.56279	9.49772	structural	tubulin beta-8 chain (TUB8/TUB7)
TC123939	11.6722	9.37326	11.811	structural	tubulin beta-8 chain (TUB8/TUB7)
TC123940	10.5607	8.87342	11.2498	structural	tubulin beta-8 chain (TUB8/TUB7)
TC123962	11.5383	9.86547	11.7036	structural	40S ribosomal protein SA (RPSaA/P40)/structural constituent of ribosome
TC123990	11.1657	10.0147	11.4096	structural	60S ribosomal protein L10A (RPL10aB)
TC123994	12.5481	11.3078	12.5637	structural	60S ribosomal protein L5 (RPL5B)
TC123995	11.883	10.5645	12.0077	structural	60S ribosomal protein L5 (RPL5B)
TC124002	12.6874	11.4166	12.7564	structural	60S ribosomal protein L28 (RPL28A)
TC124009	12.765	11.4208	12.8942	structural	60S ribosomal protein L3 (RPL3B)
TC124011	11.9067	10.5959	12.0935	structural	60S ribosomal protein L3 (RPL3A/ARP1)/structural constituent of ribosome
TC124068	10.8587	9.76543	11.0589	structural	60S ribosomal protein L15 (RPL15A)
TC124070	11.8684	10.6284	12.2757	structural	60S ribosomal protein L15 (RPL15A)
TC124075	10.9998	9.79407	11.5448	structural	60S ribosomal protein L8 (RPL8C)
TC124077	10.9011	9.56379	11.0754	structural	60S ribosomal protein L8 (RPL8C)
TC124163	10.6193	9.44873	11.1179	structural	60S ribosomal protein L18A (RPL18aC)
TC124164	9.73158	8.40532	9.91263	structural	60S ribosomal protein L18A (RPL18aC)
TC124165	11.2714	9.86415	11.4993	structural	60S ribosomal protein L18A (RPL18aC)
TC124198	11.9047	10.7267	12.0901	structural	40S ribosomal protein S15A (RPS15aF)
TC124199	12.1041	10.9801	12.3027	structural	40S ribosomal protein S15A (RPS15aF)
TC124205	11.4604	10.1984	11.8223	structural	40S ribosomal protein S3A (RPS3aB)
TC124206	12.064	10.8207	12.2528	structural	40S ribosomal protein S3A (RPS3aB)
TC124214	11.4255	10.0079	11.6514	structural	40S ribosomal protein S9 (RPS9C)
TC124278	12.5663	11.4153	12.6106	structural	60S ribosomal protein L35a (RPL35aC)
TC124291	11.6803	10.0134	11.8633	structural	60S ribosomal protein L26 (RPL26A)
TC124317	11.0184	9.72809	11.1754	structural	40S ribosomal protein S8 (RPS8B)
TC124351	12.1141	10.8528	12.1363	structural	40S ribosomal protein S19 (RPS19C)
TC124358	12.3567	11.0309	12.4666	structural	60s acidic ribosomal protein P1
TC124394	12.5273	11.3987	12.6248	structural	60S ribosomal protein L17 (RPL17B)
TC124412	9.98967	8.92029	10.3334	structural	ribosomal protein S5 family protein
TC124421	11.5074	9.96229	11.7651	structural	40S ribosomal protein S8 (RPS8A)
TC124428	10.9686	9.34186	10.9797	structural	60S ribosomal protein L17 (RPL17A)
TC124445	12.7881	11.5912	13.028	structural	60S ribosomal protein L27 (RPL27C)
TC124449	12.3049	11.0242	12.4253	structural	60S ribosomal protein L27 (RPL27C)
TC124453	11.1954	10.0868	11.5027	structural	60S ribosomal protein L23 (RPL23C)
TC124481	11.311	10.765	12.2565	structural	delta tonoplast integral protein (delta-TIP)
TC124560	10.7407	9.42237	10.9545	structural	60S ribosomal protein L7A (RPL7aA)
TC124562	9.70848	8.56474	9.9049	structural	60S ribosomal protein L7A (RPL7aA)
TC124563	12.3912	10.8803	12.4906	structural	60S ribosomal protein L7A (RPL7aB)
TC124571	12.381	11.1942	12.5228	structural	60S ribosomal protein L35 (RPL35D)
TC124595	12.1096	10.835	12.237	structural	40S ribosomal protein S12 (RPS12C)
TC124678	11.223	10.1626	11.4346	structural	60S ribosomal protein L4/L1 (RPL4A)
TC124709	11.317	10.0432	11.5612	structural	60S ribosomal protein L4/L1 (RPL4A)
TC124840	11.4743	10.4974	11.6257	structural	60S ribosomal protein L31 (RPL31A)
TC124889	11.5073	10.218	11.6051	structural	60S ribosomal protein L34 (RPL34A)
TC124939	11.6752	8.39166	11.6935	structural	tubulin alpha-6 chain (TUA6) (TUA6)
TC125089	11.4414	10.3038	11.5808	structural	60S ribosomal protein L7 (RPL7C)
TC125183	9.91474	8.87855	10.0918	structural	chloroplast 30S ribosomal protein S20
TC125228	9.74312	8.60547	10.1507	structural	ribosomal protein L7Ae/L30e/S12e/Gadd45 family protein
TC125428	10.8944	9.81966	11.3705	structural	40S ribosomal protein S30 (RPS30C)
TC125478	12.4813	10.8549	12.4907	structural	40S ribosomal protein S18 (RPS18C)
TC125546	9.30228	8.04882	9.81533	structural	RuBisCO subunit binding-protein alpha subunit chloroplast/60 kDa chaperonin alpha subunit/CPN-60 alpha (CPN60A/SLP)
TC125628	10.661	9.3461	10.6552	structural	40S ribosomal protein S15 (RPS15A)
TC125708	11.9586	10.831	12.2286	structural	ubiquitin extension protein 1 (UBQ1)/60S ribosomal protein L40 (RPL40B/UBQ1)
TC125979	10.692	9.50179	11.5146	structural	50S ribosomal protein L24, chloroplast (CL24)
TC126055	10.1036	7.89776	10.1878	structural	microtubule associated protein (MAP65/ASE1) family protein
TC126172	11.9774	10.7389	12.1582	structural	40S ribosomal protein S16 (RPS16A)
TC126330	11.1813	9.96339	11.2591	structural	40S ribosomal protein S13 (RPS13A)
TC126633	10.6021	9.42156	10.6087	structural	60S ribosomal protein L6 (RPL6A)
TC126690	11.8512	10.3288	12.0147	structural	60S ribosomal protein L39 (RPL39C)
TC126776	10.4681	9.078	11.029	structural	50S ribosomal protein L12-1 chloroplast (CL12-A/RPL12-A)
TC126855	10.2775	9.36965	10.7665	structural	60S ribosomal protein L28 (RPL28A)
TC126915	10.0451	9.14103	10.8498	structural	60S ribosomal protein L23 (RPL23C)
TC131024	8.55033	7.5594	8.98667	structural	tubulin gamma-1 chain/gamma-1 tubulin (TUBG1)
TC116580	11.3306	10.0318	11.1992	structural	40S ribosomal protein S9 (RPS9C)
TC117610	11.7806	9.98764	11.4232	structural	a chloroplast ribosomal protein L2 and a constituent of the large subunit of the ribosomal complex]
TC119879	9.83977	7.9674	9.29174	structural	a chloroplast ribosomal protein S3 and a constituent of the small subunit of the ribosomal complex
TC120176	7.16345	5.60752	7.0773	structural	kinesin motor protein-related
TC121974	12.3621	8.83675	7.35485	structural	actin 7 (ACT7) / actin 2 (ACT2)
TC123419	10.2912	8.20299	9.60152	structural	a chloroplast ribosomal protein L14 and a constituent of the large subunit of the ribosomal complex
TC123491	9.16786	7.10925	8.28885	structural	microtubule-associated EB1 family protein (ATEB1C)
TC123989	11.7873	10.3413	11.5078	structural	60S ribosomal protein L10A (RPL10aA)
TC124246	12.7122	11.0559	12.5968	structural	ubiquitin extension protein 1 (UBQ1)/60S ribosomal protein L40 (RPL40B/UBQ1)
TC124360	10.4293	9.23121	9.79189	structural	60s acidic ribosomal protein P1
TC124657	11.9631	10.6379	11.9075	structural	60S ribosomal protein L7 (RPL7C)
TC124711	12.2527	10.6526	12.0843	structural	60S ribosomal protein L18 (RPL18B)
TC125177	12.5127	11.2579	12.4731	structural	40S ribosomal protein S17 (RPS17D)
TC126391	8.75912	7.65888	7.87197	structural	chloroplast gene encoding ribosomal protein s12.
TC127505	9.65795	7.98001	9.21308	structural	centromere protein C1 [Solanum lycopersicum]
TC129699	9.1667	7.7112	8.92226	structural	microtubule-associated EB1 family protein (ATEB1A)
TC130050	12.4462	11.1978	12.3729	structural	60S ribosomal protein L27A (RPL27aB) (RPL27A)
TC130433	7.17008	5.76914	6.98884	structural	kinesin motor protein-related
TC131288	9.23595	7.96384	9.12312	structural	mitochondrial 28S ribosomal protein S29-related
TC124403	11.5869	9.2293	7.98154	structural	Extensin (Lemmi11)
TC115922	9.67072	13.9616	9.15225	transport	nonspecific lipid transfer protein 1 (LTP1/(LP1)
TC116541	7.27045	12.822	7.03065	transport	sugar transporter
TC116588	11.1992	11.9019	9.93772	transport	plasma membrane intrinsic protein (TMP-C)
TC116632	8.48909	11.5055	8.81108	transport	omega-3 fatty acid desaturase, endoplasmic reticulum (FAD3)
TC116742	10.124	11.076	9.28958	transport	ATPase 1, plasma membrane-type / proton pump 1/proton-exporting ATPase (AHA1)
TC116796	8.24506	11.5525	9.56727	transport	similar to Heavy metal transport/detoxification protein
TC116887	10.1375	10.8685	9.30633	transport	sucrose transporter / sucrose-proton symporter (SUC2)
TC116905	9.76308	12.2858	8.906	transport	omega-6 fatty acid desaturase endoplasmic reticulum (FAD2)/delta-12 desaturase (FAD2)
TC117518	7.23529	13.6586	7.03404	transport	sugar transporter
TC117577	7.26527	10.7601	7.16841	transport	synaptobrevin family protein (ATVAMP725/VAMP725)
TC117708	10.4411	11.4386	9.45498	transport	calcium-transporting ATPase 2 plasma membrane-type/Ca(2+)-ATPase isoform 2 (ACA2)
TC117756	9.1357	11.1495	9.66968	transport	Ras-related protein (ARA-5) / small GTP-binding protein (ATRAB1B)
TC117912	8.94281	10.4816	8.74853	transport	heavy-metal-associated domain-containing protein
TC117913	7.84109	9.5282	8.04805	transport	heavy-metal-associated domain-containing protein
TC117959	8.24173	10.1237	9.31199	transport	MATE efflux family protein
TC117972	8.53207	12.3138	7.76828	transport	ureide permease 1/allantoin transporter
TC118303	9.78454	11.5052	10.1998	transport	amino acid permease family protein/CAT2 (CATIONIC AMINO ACID TRANSPORTER 2)
TC118645	8.93799	10.615	9.25225	transport	amino acid permease 2 (AAP2)
TC118759	6.28493	10.1908	6.04657	transport	syntaxin (SYP124)
TC119274	7.74753	9.18958	8.22972	transport	AAA-type ATPase family protein/vacuolar sorting protein-related
TC119372	6.1466	11.4635	6.05776	transport	potassium transporter (HAK5)
TC119534	8.45295	9.85785	8.2452	transport	ER lumen protein retaining receptor family protein
TC119590	9.6493	12.4186	8.32289	transport	omega-6 fatty acid desaturase endoplasmic reticulum (FAD2)/delta-12 desaturase (FAD2)
TC119683	5.75938	7.72676	5.79664	transport	syntaxin 72 (SYP72)
TC119837	6.76654	8.80569	6.3963	transport	O-methyltransferase family 2 protein
TC119847	7.41598	10.6996	8.98332	transport	proton-dependent oligopeptide transport (POT) family protein
TC119921	5.57636	8.60685	5.6615	transport	ABC transporter family protein (ATATH1)
TC120145	5.11514	7.14885	5.09647	transport	ABC transporter family protein (ATATH2)
TC120182	8.82178	11.3489	10.3997	transport	chloride channel protein (CLC-c/CLC-C)
TC120307	6.48804	8.90729	6.52531	transport	mitochondrial substrate carrier family protein
TC120864	8.58912	11.1325	6.93629	transport	sulfate transporter (AST91)
TC120901	4.96391	9.02216	4.92441	transport	mannitol transporter
TC121028	10.1565	11.7691	9.10614	transport	mannitol transporter
TC121125	8.3845	9.6887	8.70289	transport	plant uncoupling mitochondrial protein (PUMP/UCP/UCP2)
TC121298	6.01965	7.06467	5.91024	transport	O-methyltransferase family 2 protein
TC121362	8.9841	9.64783	6.44107	transport	nitrate transporter (NTL1)
TC121524	6.48813	10.3419	5.83678	transport	sulfate transporter (ST1/SULTR3;1)
TC121525	9.0142	10.4401	9.11906	transport	magnesium transporter CorA-like family protein (MRS2-3)
TC121756	8.0905	9.17184	7.84939	transport	proton-dependent oligopeptide transport (POT) family protein
TC121862	8.74053	9.35016	7.29173	transport	lysine and histidine specific transporter (LHT1)
TC122244	6.7935	8.20682	6.676	transport	transporter-related
TC122334	6.72933	8.49306	6.56494	transport	Rab GDP dissociation inhibitor
TC122373	8.00208	9.28391	8.48412	transport	sodium/dicarboxylate cotransporter
TC122392	8.37137	10.9343	8.25737	transport	mitochondrial substrate carrier family protein
TC122638	7.9217	11.2619	8.57152	transport	amino acid transporter family protein (AAP7/AAP8)
TC122811	10.4157	11.7045	8.14856	transport	sulfate transporter (AST56)
TC122863	6.11097	7.21463	6.29645	transport	sulfate transporter (ST1/SULTR3;1)
TC123410	7.58055	9.91137	7.4958	transport	cation/hydrogen exchanger (CHX15/ATCHX15)
TC123481	6.04009	7.42647	5.46881	transport	copper-binding family protein
TC123506	8.91293	10.6143	8.16214	transport	ammonium transporter 1 member 1 (AMT1.1/AMT1)
TC123559	6.89606	10.4116	6.76235	transport	sulfate transporter (SULTR3;5)
TC124635	5.27095	12.2608	5.33359	transport	ATPase plasma membrane-type/proton pump
TC124636	5.97405	13.0873	5.78025	transport	ATPase plasma membrane-type/proton pump
TC124666	7.28342	12.6224	6.83879	transport	lysine and histidine specific transporter
TC124695	7.13982	13.0805	6.79713	transport	ATPase 3 plasma membrane-type/proton pump 3 (AHA3)
TC124696	7.33811	13.281	7.69716	transport	ATPase 3 plasma membrane-type/proton pump
TC124697	7.13222	11.9073	7.24881	transport	ATPase 3 plasma membrane-type/proton pump 3 (AHA3)
TC124722	9.72964	11.8951	6.67591	transport	phosphate translocator-related
TC124814	11.4745	12.6835	10.6914	transport	ATPase plasma membrane-type/proton pump/plasma membrane H+-ATPase isoform LHA2 [Solanum lycopersicum]
TC125085	7.62709	12.1293	7.35051	transport	C2 domain-containing protein/src2-like protein (SOYBEAN GENE REGULATED BY COLD-2)
TC125216	7.81239	9.45675	7.47212	transport	heavy-metal-associated domain-containing protein
TC125361	9.79461	11.4381	10.1226	transport	synaptobrevin family protein (ATVAMP7C/ATVAMP711/VAMP711)
TC125392	8.94071	11.6536	8.58083	transport	proline transporter 2 (ProT2)/proline transporter 1 [Solanum lycopersicum]
TC125406	10.3847	15.4779	10.0814	transport	lipid transfer protein (LTP12)
TC125603	9.17728	10.7034	8.52389	transport	mitochondrial substrate carrier family protein
TC125715	7.46212	11.791	7.51437	transport	potassium transporter (HAK5)
TC126090	8.52954	9.85273	9.15096	transport	sucrose-phosphate synthase [Solanum lycopersicum]
TC126414	9.32407	10.3623	8.75152	transport	tetracycline transporter
TC126450	9.11468	9.83576	8.15876	transport	oligopeptide transporter OPT family protein/YSL7 (YELLOW STRIPE LIKE 7)
TC126568	7.34267	8.38051	7.7015	transport	permease-related
TC126966	8.6755	11.7257	8.89779	transport	amino acid transporter family protein (AAP7/AAP8)
TC126967	7.21801	10.4151	7.65068	transport	amino acid carrier / amino acid permease (AAP3)
TC127115	6.98916	9.01083	6.74357	transport	equilibrative nucleoside transporter family protein
TC127531	9.55267	12.572	9.85949	transport	omega-3 fatty acid desaturase endoplasmic reticulum (FAD3)
TC127566	6.25718	9.52944	5.91948	transport	sulfate transporter (ST1) (SULTR3;1)
TC127692	7.37978	10.9644	9.16112	transport	cation/hydrogen exchanger (CHX18/ATCHX18)
TC127813	10.0538	11.265	9.86061	transport	syntaxin (SYP132)
TC127815	8.14351	9.62555	8.17705	transport	ABC transporter family protein (ATGCN1)
TC127980	9.09804	9.12921	7.56691	transport	purine permease 8/AtPUP8/purine transporter
TC128160	8.9512	10.9673	9.02778	transport	C4-dicarboxylate transporter/malic acid transport family protein
TC128473	6.35657	7.79144	6.10551	transport	sugar transporter family protein/ATINT2 (INOSITOL TRANSPORTER 2)
TC128563	5.63846	6.75665	5.44368	transport	mitochondrial substrate carrier family protein/L-ornithine transporter/binding/carnitine:acyl carnitine antiporter
TC128878	5.78009	11.3679	5.63612	transport	amino acid permease 6 (AAP6)
TC128984	9.26906	10.5376	6.31937	transport	sulfate transporter (AST56)
TC129141	6.53388	9.56493	6.62001	transport	SNAP25 homologous protein/synaptosomal-associated protein SNAP25-like (SNAP30)
TC129205	9.21236	13.0447	8.41167	transport	ureide permease 1/allantoin transporter
TC129304	6.62256	9.0099	6.25513	transport	proton-dependent oligopeptide transport (POT) family protein
TC129422	8.3687	12.376	8.70904	transport	amino acid transporter family protein (AAP7/AAP8)
TC129903	7.44264	10.6987	8.41835	transport	cation/hydrogen exchanger (CHX17/ATCHX17)/ monovalent cation:proton antiporter
TC129964	6.84427	11.7393	6.53245	transport	SEC14 cytosolic factor / phosphoglyceride transfer protein
TC130049	6.01324	11.3287	6.24486	transport	oligopeptide transporter OPT family protein (ATOPT2)
TC130137	7.49183	9.46536	8.78832	transport	extracellular ligand-gated ion channel
TC130227	9.00885	10.2301	9.01945	transport	ammonium transporter 1 (AMT1.1/AMT1)
TC130228	7.83035	8.84762	6.64087	transport	ABC transporter family protein
TC130335	7.74087	12.9132	7.46796	transport	ATPase 9 plasma membrane-type/proton pump 9/proton-exporting ATPase (AHA9)
TC130493	8.08897	9.47024	7.91765	transport	syntaxin (SYP132)
TC130523	4.85093	9.80422	4.51873	transport	Manganese ABC transporter
TC130551	5.81947	8.1403	6.11211	transport	ABC transporter family protein (ATNAP3)
TC130673	6.54602	6.83687	5.79598	transport	SEC14 cytosolic factor family protein/phosphoglyceride transfer family protein
TC130903	5.71682	8.733	5.31409	transport	SEC14 cytosolic factor family protein/phosphoglyceride transfer family protein
TC130987	7.48792	7.70139	5.62145	transport	ABC transporter family protein (ATMRP3)
TC131214	9.86817	12.0583	9.51523	transport	proton-dependent oligopeptide transport (POT) family protein
TC131227	8.26421	10.8049	8.7904	transport	proton-dependent oligopeptide transport (POT) family protein
TC131301	7.80388	9.23307	7.32575	transport	MSP1 protein / intramitochondrial sorting protein
TC131534	6.85367	8.7253	6.75674	transport	C2 domain-containing protein/src2-like protein (SOYBEAN GENE REGULATED BY COLD-2)
TC116198	11.6552	10.974	12.3605	transport	protease inhibitor/seed storage/lipid transfer protein (LTP) family protein (CWLP)
TC116623	10.475	9.29203	10.6195	transport	potassium channel protein (KAB1)
TC117154	9.48872	7.50266	9.52615	transport	SEC14 cytosolic factor family protein/phosphoglyceride transfer family protein
TC117535	11.1254	9.6286	11.3374	transport	porin/voltage-gated diffusion pores
TC117607	9.17535	7.8744	9.302	transport	RAN GTPase activating protein 2 (RanGAP2/RANGAP2)
TC117851	10.1252	9.03666	10.5052	transport	oligosaccharyl transferase STT3 subunit (STT3B)
TC118435	9.3003	8.41846	9.85354	transport	importin alpha-2 (IMPA-2)
TC119722	10.6194	9.46148	11.0992	transport	potassium transporter family protein
TC119802	12.096	10.2123	12.7496	transport	proton-dependent oligopeptide transport (POT) family protein
TC120378	11.2067	10.1904	11.7544	transport	protease inhibitor/seed storage/lipid transfer protein (LTP) family protein
TC120925	8.38127	5.79761	9.19051	transport	SEC14 cytosolic factor family protein/phosphoglyceride transfer family protein
TC121169	5.56245	5.3665	6.62838	transport	MATE efflux family protein
TC121210	10.452	9.47819	10.6939	transport	nuclear transport factor 2 (NTF2)
TC121475	7.29974	8.00142	9.73219	transport	protease inhibitor/seed storage/lipid transfer protein (LTP) family protein
TC121694	11.4326	10.4061	12.0066	transport	proton-dependent oligopeptide transport (POT) family protein
TC122324	9.86887	8.97097	10.1865	transport	potassium transporter family protein
TC122369	7.38052	6.24785	7.64287	transport	heavy-metal-associated domain-containing protein
TC123402	7.22334	5.82982	7.72721	transport	xanthine/uracil permease family protein
TC124395	11.9636	9.78853	13.2566	transport	protease inhibitor/seed storage/lipid transfer protein (LTP) family protein
TC125178	10.0225	7.66985	12.9272	transport	protease inhibitor/seed storage/lipid transfer protein (LTP) family protein
TC125441	10.3391	9.25719	10.5624	transport	nucleolar protein Nop56
TC125525	9.47057	8.87117	10.3264	transport	proton-dependent oligopeptide transport (POT) family protein
TC125526	10.8412	9.26166	11.4645	transport	proton-dependent oligopeptide transport (POT) family protein
TC125539	9.34129	7.64547	9.96679	transport	triose phosphate/phosphate translocator
TC125673	5.78062	7.87176	10.2571	transport	nonspecific lipid transfer protein 1 (LTP1/LP1)
TC126475	10.2775	9.18522	11.0282	transport	secretory carrier membrane protein (SCAMP) family protein
TC126544	9.96121	8.8369	10.5283	transport	proton-dependent oligopeptide transport (POT) family protein
TC126924	8.88637	8.70595	9.96416	transport	oligopeptide transporter OPT family protein (ATOPT4)
TC127310	11.9394	11.0509	12.3658	transport	phosphate translocator-related
TC127433	9.84734	8.71621	10.6721	transport	permease
TC127619	10.095	6.21759	10.4445	transport	protease inhibitor/seed storage/lipid transfer protein (LTP) family protein
TC127981	9.57055	8.89457	9.94613	transport	proton-dependent oligopeptide transport (POT) family protein
TC128408	8.34256	8.20697	9.157	transport	transporter-related
TC128541	11.5562	9.88111	12.0668	transport	acyl carrier family protein/ACP family protein (ACP4)
TC129087	11.4768	9.41362	12.8072	transport	proton-dependent oligopeptide transport (POT) family protein
TC130029	9.75503	8.74933	10.1297	transport	coatomer protein epsilon subunit family protein/COPE family protein
TC130165	12.7164	10.8238	13.7875	transport	proton-dependent oligopeptide transport (POT) family protein
TC131159	7.83782	7.05688	8.64264	transport	nucleolar protein gar2-related
TC131405	10.5343	8.83286	10.6479	transport	RAN GTPase activating protein 2 (RanGAP2/RANGAP2)
TC116850	11.7711	10.0853	10.9982	transport	ATPase III subunit
TC117005	10.052	7.21877	9.53796	transport	protease inhibitor/seed storage/lipid transfer protein (LTP) family protein
TC117980	10.7809	8.1425	9.90226	transport	copper chaperone (CCH)-related
TC118125	14.5348	6.63118	6.59696	transport	protease inhibitor/seed storage/lipid transfer protein (LTP) family protein/Protein 108 precursor
TC118183	14.226	6.19092	5.79596	transport	protease inhibitor/seed storage/lipid transfer protein (LTP) family protein/5B protein [Solanum lycopersicum]
TC119504	10.0941	7.81361	9.93523	transport	protease inhibitor/seed storage/lipid transfer protein (LTP) family protein (DIR1)
TC119714	10.0996	9.51916	6.86303	transport	ABC transporter family protein
TC119925	9.75364	8.40861	7.96061	transport	protease inhibitor/seed storage/lipid transfer protein (LTP) family protein
TC119953	9.78492	7.78645	9.07694	transport	copper chaperone (CCH)-related (ATFP3)
TC120186	9.81549	8.6382	9.63591	transport	GTP-binding protein
TC120456	11.3478	6.97703	8.83797	transport	cation efflux family protein/metal tolerance protein (MTPc3)
TC122224	9.51991	8.38888	9.16146	transport	sec23/sec24 transport family protein/HAK5 [Solanum lycopersicum]
TC122973	9.30435	7.73997	8.80151	transport	amino acid permease
TC124812	12.4764	11.1256	12.3902	transport	porin/voltage-gated diffusion pores
TC124892	13.406	12.084	13.187	transport	chloroplast-encoded gene for beta subunit of ATP synthase/ATP synthase CF1 beta subunit [Solanum lycopersicum]
TC125822	9.52957	8.19675	8.88478	transport	mitochondrial substrate carrier family protein
TC126366	9.92865	8.47327	9.36165	transport	emp24/gp25L/p24 family protein
TC127019	10.4075	9.05555	9.92548	transport	heavy-metal-associated domain-containing protein/copper chaperone (CCH)-related
TC128136	9.62244	8.96596	6.79342	transport	ABC transporter family protein
TC128255	8.75537	6.18982	8.61668	transport	SNF7 family protein
TC128364	11.3571	9.58886	10.2811	transport	copper chaperone (CCH)-related (ATFP3)
TC128612	12.462	10.221	12.2347	transport	protease inhibitor/seed storage/lipid transfer protein (LTP) family protein (DIR1)
TC128721	10.8445	8.95563	10.5822	transport	proton-dependent oligopeptide transport (POT) family protein
TC129238	10.8155	9.27309	10.7064	transport	phosphate transporter family protein (PHT2;1)
TC130018	10.9525	9.10275	10.2095	transport	MATE efflux family protein
TC130174	10.9287	10.264	7.69303	transport	ABC transporter family protein
TC117219	10.4882	10.3634	10.8486	transport	non specific lipid transfer protein [Solanum lycopersicum]
TC116302	6.88762	14.0857	6.92367	unclassified	nodulin MtN3 family protein/seven-transmembrane-domain protein 1 [Solanum lycopersicum]
TC116304	6.31283	12.2639	6.33206	unclassified	nodulin MtN3 family protein/seven-transmembrane-domain protein 1 [Solanum lycopersicum]
TC118265	8.79175	11.1828	9.98705	unclassified	octicosapeptide/Phox/Bem1p (PB1) domain-containing protein
TC121587	7.56178	10.4657	7.74683	unclassified	Ndr family protein
TC122651	6.38783	9.73645	6.0745	unclassified	Ndr family protein
TC125018	10.2424	11.395	10.3091	unclassified	NC domain-containing protein
TC126598	7.01757	9.61027	7.7799	unclassified	octicosapeptide/Phox/Bem1p (PB1) domain-containing protein
TC128740	8.01806	11.3157	7.94778	unclassified	nodulin-related
TC130350	8.68219	10.4932	8.06247	unclassified	nodulin MtN21 family protein
TC131389	7.32557	9.05224	7.32096	unclassified	nodulin MtN3 family protein
TC124950	11.654	10.6349	12.0709	unclassified	nucleolin/RAN GTPASE-ACTIVATING PROTEIN 1/nucleic acid binding
TC127543	9.52977	8.74274	10.447	unclassified	nodulin family protein
TC129557	6.79274	7.76974	8.81371	unclassified	nodulin MtN3 family protein
TC119059	12.6327	8.46307	8.38165	unclassified	nodulin MtN3 family protein (MTN3)
TC120684	10.7815	8.49504	9.0597	unclassified	nodulin MtN3 family protein
TC121024	9.55484	8.06251	9.19791	unclassified	methyl-CpG-binding domain-containing protein
TC124644	9.61613	9.27825	10.56	unclassified	myosin heavy chain-related
TC125757	11.4795	6.26483	5.94712	unclassified	microspore-specific NTM19 [Nicotiana tabacum]
TC126584	10.0874	8.84184	9.9016	unclassified	NHL repeat-containing protein
TC130995	11.4547	7.63468	9.55568	unclassified	nodulin MtN3 family protein
TC116040	13.9218	14.653	11.0844	unclassified	unknown protein
TC116148	6.30107	13.0444	6.47923	unclassified	unknown protein
TC116305	5.89542	12.78	5.82043	unclassified	unknown protein
TC116306	5.51489	11.822	5.79206	unclassified	unknown protein
TC116336	6.36132	12.3671	6.43986	unclassified	pollen Ole e 1 allergen and extensin family protein/Anther-specific protein LAT52 precursor
TC116389	10.2841	11.6854	10.107	unclassified	unknown protein
TC116437	5.45955	10.8247	5.35618	unclassified	LIM domain-containing protein
TC116474	5.8318	12.8399	5.90174	unclassified	pollen Ole e 1 allergen and extensin family protein/Anther-specific protein LAT52 precursor
TC116594	9.42907	10.8257	9.74301	unclassified	unknown protein
TC116609	6.21588	7.01529	6.06822	unclassified	unknown protein
TC116610	8.92761	11.9986	8.63555	unclassified	unknown protein
TC116773	10.3795	10.4253	8.34593	unclassified	cupin family protein
TC116774	8.56212	8.95939	6.61125	unclassified	cupin family protein
TC116775	9.79461	10.4861	8.58076	unclassified	cupin family protein
TC116826	5.83983	11.9105	5.52064	unclassified	unknown protein
TC116843	10.1951	11.0286	8.21394	unclassified	unknown protein
TC116860	9.22192	10.4074	9.32116	unclassified	unknown protein
TC116915	6.08357	12.0427	5.84759	unclassified	cysteine-rich protein [Nicotiana tabacum]/putative anti-PCD protein [Solanum lycopersicum]
TC116970	6.93412	9.40648	6.57051	unclassified	unknown protein
TC116975	8.79008	12.2514	8.78458	unclassified	sodium symporter-related
TC116978	8.98916	10.8596	8.56136	unclassified	unknown protein
TC117074	6.78275	12.2264	5.44789	unclassified	unknown protein
TC117135	7.44966	9.32428	5.77257	unclassified	unknown protein
TC117249	8.00768	9.57291	7.95356	unclassified	unknown protein
TC117250	7.57093	9.38686	7.62632	unclassified	unknown protein
TC117270	9.0853	10.0233	7.63429	unclassified	unknown protein
TC117351	5.55058	10.4237	5.20917	unclassified	unknown protein
TC117363	8.84461	12.7655	8.78668	unclassified	unknown protein
TC117367	9.79757	11.3221	9.55097	unclassified	unknown protein
TC117443	9.28807	10.379	8.80442	unclassified	TRAF-type zinc finger-related
TC117452	8.50422	10.1439	8.38631	unclassified	RNA-binding protein
TC117481	9.37458	11.0487	8.98239	unclassified	unknown protein
TC117517	7.09816	10.1607	7.08939	unclassified	unknown protein
TC117546	8.21408	11.5535	7.77005	unclassified	unknown protein
TC117573	8.32897	8.92834	7.81497	unclassified	unknown protein
TC117594	6.27934	7.85008	7.00053	unclassified	unknown protein
TC117601	8.44009	9.96565	8.19814	unclassified	unknown protein
TC117771	6.5533	10.4916	6.4174	unclassified	unknown protein
TC117785	8.55325	10.2505	8.8989	unclassified	calcium-binding protein
TC117890	8.7361	10.1092	9.43332	unclassified	unknown protein
TC117955	8.59458	11.7099	8.74883	unclassified	chaperone protein dnaJ-related
TC117958	6.99418	9.55536	7.01795	unclassified	unknown protein
TC117975	5.89141	7.77887	7.37801	unclassified	unknown protein
TC117978	9.46759	11.0107	9.44218	unclassified	unknown protein
TC117988	8.87936	10.2763	8.4329	unclassified	F-box family protein
TC118016	6.96123	11.9382	6.85564	unclassified	unknown protein
TC118049	6.67924	10.5516	6.89655	unclassified	unknown protein
TC118050	7.24694	10.7489	7.00384	unclassified	unknown protein
TC118066	5.26952	6.10035	4.71367	unclassified	unknown protein
TC118069	5.86869	10.7523	5.69591	unclassified	unknown protein
TC118074	6.86842	7.28043	5.97512	unclassified	unknown protein
TC118076	6.91755	13.2915	7.06507	unclassified	unknown protein
TC118089	9.40698	11.0368	10.1184	unclassified	unknown protein
TC118116	8.59449	10.4215	8.38803	unclassified	unknown protein
TC118201	5.64292	7.09102	5.76423	unclassified	calmodulin-binding family protein
TC118224	8.73087	10.1036	7.57761	unclassified	unknown protein
TC118261	8.54241	9.95881	8.75019	unclassified	GNS1/SUR4 membrane family protein
TC118280	7.6474	8.97642	7.69272	unclassified	zinc finger (C3HC4-type RING finger) family protein
TC118498	7.10167	9.84248	8.8015	unclassified	unknown protein
TC118511	6.2965	9.3512	6.99061	unclassified	unknown protein
TC118530	5.98874	12.417	6.04627	unclassified	unknown protein
TC118578	5.74437	7.78179	5.6524	unclassified	unknown protein
TC118592	8.56025	10.425	6.95749	unclassified	unknown protein
TC118598	7.47257	9.0499	7.57465	unclassified	similar to Cytosolic fatty-acid binding/Actin-crosslinking proteins [Medicago truncatula]
TC118670	8.74027	10.2032	9.78257	unclassified	unknown protein
TC118837	6.2028	7.55521	5.30119	unclassified	unknown protein
TC118883	7.89507	13.3954	7.33417	unclassified	unknown protein
TC118933	12.8134	12.5026	10.3585	unclassified	unknown protein
TC119008	6.70838	7.89046	6.68393	unclassified	unknown protein
TC119017	6.03425	7.52547	5.78296	unclassified	unknown protein
TC119029	5.87897	8.67913	5.43531	unclassified	unknown protein
TC119045	7.3004	8.66461	7.35379	unclassified	unknown protein
TC119061	9.35585	11.0282	9.35417	unclassified	unknown protein
TC119071	5.31167	9.34758	5.40076	unclassified	Rho GDP-dissociation inhibitor family protein
TC119107	7.8435	10.3306	7.28685	unclassified	C2 domain-containing protein
TC119186	6.75686	8.01124	6.73105	unclassified	unknown protein
TC119201	9.47755	10.9073	9.44413	unclassified	unknown protein
TC119267	8.8438	9.46046	7.63075	unclassified	unknown protein
TC119341	8.57017	11.0644	8.56728	unclassified	unknown protein
TC119368	6.39806	8.34454	6.1587	unclassified	unknown protein
TC119425	7.89723	8.88211	7.02683	unclassified	unknown protein
TC119464	5.06075	8.70109	5.01155	unclassified	C2 domain-containing protein
TC119468	9.80388	11.0063	9.43997	unclassified	DNA-binding storekeeper protein-related
TC119514	7.65358	10.4211	7.47678	unclassified	unknown protein
TC119633	5.39776	6.98706	5.48548	unclassified	unknown protein
TC119634	7.32844	9.38134	7.70558	unclassified	unknown protein
TC119657	8.50114	11.2326	6.57181	unclassified	dormancy-associated protein (DRM1)
TC119673	7.24034	8.97605	7.24049	unclassified	serine-rich protein-related
TC119679	7.23524	7.79285	6.42492	unclassified	zinc finger (C3HC4-type RING finger) family protein
TC119754	7.83945	9.54823	7.83555	unclassified	unknown protein
TC119755	7.95409	9.86244	8.04244	unclassified	unknown protein
TC119782	7.44649	8.87844	8.70935	unclassified	zinc finger (C3HC4-type RING finger) family protein
TC119833	8.08441	10.9232	7.96594	unclassified	unknown protein
TC119882	7.18351	8.39062	7.15007	unclassified	unknown protein
TC119918	8.06497	10.8102	7.69298	unclassified	unknown protein
TC119959	7.57593	9.21979	7.93367	unclassified	unknown protein
TC119962	5.60955	7.23353	5.61723	unclassified	unknown protein
TC119980	8.06301	10.5179	7.82307	unclassified	unknown protein
TC120111	6.23411	8.82559	7.61048	unclassified	expressed protein (AR781)
TC120117	6.13045	13.2761	6.01156	unclassified	unknown protein
TC120168	7.75672	9.84728	6.87432	unclassified	unknown protein
TC120210	9.07438	10.0981	8.68603	unclassified	unknown protein
TC120229	6.49408	7.68539	6.94076	unclassified	unknown protein
TC120292	9.71689	11.3683	9.14295	unclassified	unknown protein
TC120340	6.84147	12.5019	6.64709	unclassified	unknown protein
TC120574	7.64001	10.9316	8.02942	unclassified	unknown protein
TC120613	8.63012	9.93431	8.40297	unclassified	unknown protein
TC120638	6.14798	8.36471	5.46975	unclassified	unknown protein
TC120669	6.38109	9.85134	6.51914	unclassified	leucine-rich repeat family protein
TC120697	7.10172	9.5374	8.68781	unclassified	unknown protein
TC120708	6.78625	11.676	6.41931	unclassified	unknown protein
TC120726	7.36121	8.66434	6.8393	unclassified	unknown protein
TC120729	6.22219	11.1207	6.32675	unclassified	unknown protein
TC120742	5.51028	7.03902	5.29938	unclassified	leucine-rich repeat family protein
TC120753	7.36611	10.7108	7.33833	unclassified	zinc finger (DHHC type) family protein
TC120756	6.69491	9.6735	6.2309	unclassified	C2 domain-containing protein
TC120757	6.55139	6.83466	5.04029	unclassified	unknown protein
TC120987	6.06991	7.89722	5.69382	unclassified	unknown protein
TC121051	5.57715	9.67903	6.69637	unclassified	unknown protein
TC121126	7.82082	10.0571	8.23668	unclassified	unknown protein
TC121127	7.2715	11.5977	8.10707	unclassified	unknown protein
TC121185	8.40942	10.6422	8.62541	unclassified	prenylated rab acceptor (PRA1) family protein
TC121195	6.0356	9.03948	6.0506	unclassified	unknown protein
TC121204	6.29951	8.57373	6.47696	unclassified	unknown protein
TC121225	7.87457	9.63318	7.14039	unclassified	unknown protein
TC121228	6.67534	10.6497	5.6653	unclassified	unknown protein
TC121233	5.88111	9.50396	6.02112	unclassified	unknown protein
TC121263	7.64495	8.68784	6.13631	unclassified	unknown protein
TC121274	7.41052	9.01258	6.34036	unclassified	unknown protein
TC121277	7.20308	10.7349	7.04281	unclassified	unknown protein
TC121296	4.83862	7.36574	4.71207	unclassified	fringe-related protein
TC121338	9.48972	11.1318	9.42665	unclassified	unknown protein
TC121341	7.75385	9.06985	8.57076	unclassified	unknown protein
TC121363	7.66997	10.0051	7.09423	unclassified	unknown protein
TC121405	5.64891	9.53688	5.62131	unclassified	unknown protein
TC121411	7.10047	9.64848	6.27597	unclassified	unknown protein/TSB [Solanum lycopersicum]
TC121460	9.24068	11.3134	8.9471	unclassified	unknown protein
TC121504	5.71579	8.06931	5.62159	unclassified	unknown protein
TC121517	6.13731	6.85668	5.53023	unclassified	condensation domain-containing protein
TC121537	5.27561	6.40618	5.11497	unclassified	unknown protein
TC121575	6.82435	11.0204	6.94608	unclassified	unknown protein
TC121580	5.86937	12.2206	5.48252	unclassified	HT-protein LeHT-A [Solanum lycopersicum]
TC121612	8.64672	11.0559	8.54022	unclassified	unknown protein
TC121621	8.76731	9.68313	7.76307	unclassified	unknown protein
TC121696	9.24215	11.1627	9.39461	unclassified	unknown protein
TC121726	7.75117	9.49481	7.22995	unclassified	unknown protein
TC121856	6.77501	7.67648	6.63175	unclassified	unknown protein
TC121898	4.86949	5.77188	4.80992	unclassified	unknown protein
TC121929	4.51864	9.96431	4.3988	unclassified	unknown protein
TC122023	7.49787	9.25279	8.83886	unclassified	ChaC-like family protein
TC122051	6.38212	7.99419	6.20225	unclassified	unknown protein
TC122061	5.65743	8.39657	6.14345	unclassified	unknown protein
TC122141	7.17931	11.869	6.57792	unclassified	unknown protein
TC122185	8.77743	9.98197	8.28257	unclassified	cupin family protein
TC122191	6.34137	10.4633	5.50344	unclassified	unknown protein
TC122209	9.71298	11.0384	9.94413	unclassified	unknown protein
TC122217	9.50996	10.4706	8.96275	unclassified	unknown protein
TC122239	5.21841	6.53708	5.54478	unclassified	unknown protein
TC122263	8.95046	10.173	6.98425	unclassified	SPX (SYG1/Pho81/XPR1) domain-containing protein / zinc finger (C3HC4-type RING finger) protein-related
TC122300	5.28304	11.6965	5.52566	unclassified	unknown protein
TC122410	8.33714	10.337	8.16664	unclassified	zinc finger (C3HC4-type RING finger) family protein
TC122417	8.0579	10.1409	7.7612	unclassified	unknown protein
TC122455	9.01605	10.383	8.47583	unclassified	zinc finger (C3HC4-type RING finger) family protein
TC122456	6.10114	7.6589	7.26857	unclassified	unknown protein
TC122465	8.36221	9.37139	8.16179	unclassified	unknown protein
TC122501	6.95388	8.32692	6.91242	unclassified	LMBR1 integral membrane family protein
TC122575	9.02789	9.21327	7.18445	unclassified	F-box family protein
TC122714	4.8353	6.66405	4.66616	unclassified	kinase interacting protein-related
[truncated: 497 more rows]
