# Supplementary material for: Integration of tomato reproductive developmental landmarks and expression profiles, and the effect of SUN on fruit shape
Source: BMC Plant Biol. 2009 May 7;9:49. doi: 10.1186/1471-2229-9-49 (PMC2685393; doi:10.1186/1471-2229-9-49)
Supplement: Additional file 2 — Diffentially expressed genes involved in developmental processes. The spreadsheet contains the differentially expressed transcripts that encode proteins involved in developmental processes. [file 1471-2229-9-49-S2.xls]

## Sheet: Table S2
Diffentially expressed genes involved in developmental processes
Gene ID	pre	ant	post	Decription
TC116415	7.78443	12.6224	7.57741	Petunia x hybrida PGPS/D11 induced by flavonols in pollen germination
TC116476	7.41674	9.21965	8.96809	ripening regulated protein DDTFR18 [Solanum lycopersicum]/ripening-responsive protein
TC116657	7.67664	9.14356	7.87712	gigantea protein (FB)
TC116723	12.4532	13.5986	8.64228	floral homeotic protein APETALA3 (AP3)/floral homeotic protein DEFICIENS/TAP3 [Solanum lycopersicum]
TC116753	8.89443	9.55656	8.1686	histidine kinase (AHK3)
TC116760	9.53357	10.611	8.62991	no apical meristem (NAM) family protein (ATAF1)
TC116778	6.04688	9.56005	7.03172	no apical meristem (NAM) family protein (NAC2)
TC116895	10.0463	12.3454	9.64536	basic helix-loop-helix (bHLH) family protein (ZCW32)/BIGPETAL
TC116986	8.75288	12.6199	8.05413	lipoxygenase (LOX1)
TC117228	6.37957	9.3918	5.7373	no apical meristem (NAM) family protein (RD26)/jasmonic acid 2 [Solanum lycopersicum]
TC117520	8.25116	10.0166	8.16261	unknown protein/FW2.2(ORFX) like [Solanum lycopersicum]
TC117703	11.3762	12.3288	5.3082	floral homeotic protein PISTILLATA (PI)/TPI [Solanum lycopersicum]
TC117704	10.4145	11.0148	5.65801	floral homeotic protein PISTILLATA (PI)/TPI [Solanum lycopersicum]
TC117875	5.46015	10.1043	5.63553	no apical meristem (NAM) family protein (NAC2)
TC118306	7.08799	9.41377	5.96433	no apical meristem (NAM) family protein (RD26)/jasmonic acid 2 [Solanum lycopersicum]
TC118398	6.79665	8.14438	6.75795	FW2.2/LeORFX like [Solanum lycopersicum]
TC118456	9.03756	10.4442	9.08844	long-chain-fatty-acid--CoA ligase/long-chain acyl-CoA synthetase
TC118533	8.1095	10.7152	9.65696	scarecrow-like transcription factor 13 (SCL13)
TC118705	8.92422	10.2631	9.77833	agamous-like MADS box protein AGL1/shatterproof 1 (SHP1)
TC118887	7.06916	11.2668	7.27771	senescence-associated family protein/TET8 (TETRASPANIN8)
TC119167	8.20418	11.4272	8.20486	unknown protein/senescence-inducible chloroplast stay-green protein 1 [Solanum lycopersicum]
TC119176	7.3925	9.14464	7.02482	ovate family protein
TC119606	6.70957	8.78894	7.9094	xyloglucan:xyloglucosyl transferase/xyloglucan endotransglycosylase/endo-xyloglucan transferase (EXGT-A3)
TC119632	6.61135	8.96257	6.26591	Rho guanyl-nucleotide exchange factor/ATROPGEF12/MEE64/ROPGEF12 (KINASE PARTNER PROTEIN-LIKE/maternal effect embryo arrest 64)
TC119919	11.1782	12.4676	5.43166	floral homeotic protein PISTILLATA (PI)/SlMBP1/LePI-B [Solanum lycopersicum]
TC121164	5.70754	7.13723	5.60894	late embryogenesis abundant family protein / LEA family protein
TC121533	6.10928	7.52176	6.10175	late embryogenesis abundant protein/LEA protein
TC121555	5.23569	10.9124	5.17086	late embryogenesis abundant domain-containing protein/LEA domain-containing protein/unfertilized embryo sac 15
TC121763	5.57383	6.67312	5.09101	no apical meristem (NAM) family protein (NAP)
TC122573	6.58056	8.99478	6.77711	p21-rho-binding domain-containing protein (RIC6)
TC122722	6.38333	8.30333	7.51549	p21-rho-binding domain-containing protein (RIC10)
TC122954	9.0002	10.7385	8.21768	scarecrow transcription factor family protein
TC123417	10.3202	12.4086	10.3534	aminotransferase class I and II family protein
TC123971	8.21524	9.35496	8.11828	late embryogenesis abundant 3 family protein/LEA3 family protein (SAG21)
TC124135	8.75146	10.0242	9.32339	transcription factor YAB2 (YABBY 2)
TC124281	5.15537	9.02951	5.23093	14-3-3 protein GF14 iota (GRF12)/GENERAL REGULATORY FACTOR 12
TC124368	8.2384	12.7088	6.82251	late embryogenesis abundant 3 family protein/LEA3 family protein (SAG21)
TC124494	8.98548	10.4891	10.0461	late embryogenesis abundant protein/LEA protein
TC124640	9.6966	11.7422	9.76734	no apical meristem (NAM) family protein
TC124766	10.1223	10.734	9.06213	floral homeotic protein AGAMOUS (AG)/TAG1
TC124780	9.22927	11.2982	8.84676	RNA recognition motif (RRM)-containing protein (AML1)[Solanum lycopersicum]
TC124875	5.91184	9.78272	5.12025	no apical meristem (NAM) family protein
TC124876	7.27615	9.21784	6.76513	no apical meristem (NAM) family protein
TC125069	10.7274	10.9921	9.38199	senescence-associated protein (SEN1)
TC125245	8.96734	10.4572	9.6184	senescence-associated protein-related
TC125305	8.38098	10.0682	7.8032	TM4/TDR4/agamous-like MADS box protein AGL8/FRUITFULL
TC125410	8.38223	8.79856	6.87375	transcription factor CRC (CRABS CLAW)
TC125420	9.73519	11.8644	10.0532	aminotransferase class I and II family protein
TC125871	9.45169	11.2321	8.99665	abnormal inflorescence meristem 1/fatty acid multifunctional protein (AIM1)
TC125881	7.37858	9.08424	7.33104	leucine-rich repeat transmembrane protein kinase/MRH1 (morphogenesis of root hair 1)
TC126029	7.44926	8.99663	8.54618	homeodomain-containing protein (BLH1)
TC126101	6.42346	9.66997	6.01527	p21-rho-binding domain-containing protein (RIC5)
TC126125	9.04814	10.9338	8.69553	TM4/TDR4/agamous-like MADS box protein AGL8/FRUITFULL
TC126126	10.2009	11.0126	8.22498	senescence-associated protein-related
TC126166	11.0716	9.80559	9.04001	acetyl-CoA carboxylase 1 (ACC1)
TC126240	7.34328	8.5887	6.90754	seven in absentia (SINA) family protein
TC126241	8.58892	10.5043	8.5331	seven in absentia (SINA) family protein
TC126313	7.3279	8.44284	7.25867	seven in absentia (SINA) family protein
TC126356	10.2441	11.2623	9.8727	senescence-associated protein
TC126373	5.26543	10.8145	4.973	pectinesterase family protein
TC126433	6.97463	8.5929	6.83276	FLOWERING PROMOTING FACTOR 1(FPF1)
TC126730	7.90363	10.0114	7.74159	S-adenosyl-methionine-sterol-C-methyltransferase (CVP1/SMT2)
TC126937	6.64606	7.53079	5.58265	MADS-box protein (AGL42)
TC127633	8.85279	11.8177	8.94602	abnormal inflorescence meristem 1/fatty acid multifunctional protein (AIM1)
TC128262	7.86866	10.4908	7.65056	TMS membrane family protein/tumour differentially expressed (TDE) family protein/maternal effect embryo arrest 55
TC128576	8.13298	8.62493	7.17139	BEL1-like homeobox 2 protein (BLH2)
TC128859	6.77289	11.5569	6.59599	late embryogenesis abundant domain-containing protein/LEA domain-containing protein
TC130036	9.0043	11.4285	8.86398	abnormal inflorescence meristem 1/fatty acid multifunctional protein (AIM1)
TC130132	9.13648	10.9063	9.23593	self-pruning interacting protein 1 [Solanum lycopersicum]
TC130196	5.65255	8.6214	5.5969	senescence-associated family protein/TET8 (TETRASPANIN8)
TC130963	5.23278	7.2099	4.82136	MADS-box family protein
TC131092	9.47538	9.56502	6.49415	E3 ubiquitin ligase SCF complex subunit SKP1/ASK1/UFO-binding protein (UIP2/ASK2)
TC131378	7.93361	9.75701	9.01517	homeodomain-containing protein (BLH1)/transcription factor
TC131460	6.54647	7.95835	7.14676	p21-rho-binding domain-containing protein (RIC10)
TC116099	13.1455	11.1884	13.9969	4-aminobutyrate aminotransferase/gamma-amino-N-butyrate transaminase/GABA transaminase/beta-alanine--oxoglutarate aminotransferase (POP2)
TC117209	11.1299	9.53386	12.6399	acetyl-CoA C-acyltransferase/3-ketoacyl-CoA thiolase
TC117745	8.76634	7.64098	8.93303	ATP-binding family protein
TC118000	10.1535	8.72284	10.9705	oxidoreductase/forever young (FEY3/FEY)
TC118590	5.32016	5.71194	8.98682	MADS-box protein (AGL11/STK)/TAGL11 transcription factor [Solanum lycopersicum]
TC118599	8.67899	8.81745	10.413	peptidyl-prolyl cis-trans isomerase/cyclophilin-40 (CYP40)/rotamase (SQN)
TC118774	9.04974	7.47246	9.33976	WD-40 repeat protein (MSI4/ATMSI4/FVE/NFC4)
TC119398	5.36088	5.69373	9.3582	MADS-box protein (AGL11/STK)/TAGL11 transcription factor [Solanum lycopersicum]
TC121616	9.40388	8.51224	9.9358	LOB domain protein 41/lateral organ boundaries domain protein 41 (LBD41)
TC123291	7.00992	5.94759	7.75712	protein kinase-related
TC124778	10.8238	8.75156	10.8772	glucose-methanol-choline (GMC) oxidoreductase family protein (ACE)/HTH (HOTHEAD)
TC124786	11.1843	9.76378	11.4529	senescence-associated protein-related
TC125724	10.3318	9.03761	10.4019	14-3-3 protein GF14 mu (GRF9)/protein phosphorylated amino acid binding
TC127909	7.20429	6.26644	8.7141	acyl CoA reductase/male-sterility protein
TC130955	10.3006	9.3664	11.5659	abnormal inflorescence meristem 1/fatty acid multifunctional protein (AIM1)
TC131472	6.9319	7.22222	9.40579	senescence-associated protein-related
TC116432	11.7763	9.77452	11.0637	14-3-3 protein GF14 omega (GF14/GRF2)
TC116765	10.6941	9.09281	9.53882	transferase family protein/EMBRYO DEFECTIVE 3009
TC117181	10.2966	8.99173	10.228	CCAAT-box binding transcription factor Hap5a (HAP5A)/CONSTANS interacting protein 2a [Solanum lycopersicum]
TC117497	10.4397	8.78201	9.88793	argonaute protein (AGO1)
TC118594	7.91939	6.56091	7.62066	basic helix-loop-helix (bHLH) family protein (GL3)
TC118775	9.73125	8.35121	9.79963	WD-40 repeat protein (MSI4/ATMSI4/FVE/NFC4)
TC118803	10.9956	8.91209	10.1464	squamosa promoter-binding protein-like 3 (SPL3)
TC118812	9.59283	8.20932	9.50639	GROWTH-REGULATING FACTOR 1(AtGRF1)
TC119971	8.94353	7.17364	8.53338	DNA-directed DNA polymerase alpha catalytic subunit
TC121018	10.2678	7.64215	9.31761	leucine-rich repeat protein kinase (ERECTA/ER)
TC121097	8.88887	7.5311	8.71909	argonaute protein (AGO1)
TC121805	8.72298	7.29071	7.40027	argonaute protein (AGO1)
TC122799	9.12324	7.74935	8.73993	senescence-associated protein-related
TC122809	10.341	8.33926	9.68396	leucine-rich repeat protein kinase (ERECTA/ER)
TC122815	9.7805	7.41901	9.14841	squamosa promoter-binding protein-like 8 (SPL8)
TC123029	10.5208	7.44868	9.64009	leucine-rich repeat protein kinase (ERECTA/ER)
TC123217	9.8619	7.29713	8.18142	pinhead protein (PINHEAD)/zwille protein (ZWILLE)
TC123250	10.097	7.65445	8.7958	ovule development protein aintegumenta (ANT)
TC123328	9.72701	8.24763	9.17888	spermine/spermidine synthase family protein (ACL5)
TC124342	11.9063	10.132	11.8716	shepherd protein (SHD)/clavata formation protein
TC126122	10.316	9.44062	7.54216	axial regulator YABBY1 (YABBY1)/abnormal floral organs protein (AFO)/filamentous flower protein (FIL)
TC126307	10.1193	7.47468	7.45979	basic helix-loop-helix (bHLH) protein SPATULA
TC126514	9.35604	8.79542	7.24965	MADS-box protein (AGL6)
TC126715	8.91997	5.96978	4.68046	male sterility protein 2 (MS2)
TC127806	10.8355	9.18946	10.6236	senescence-associated protein
TC128228	9.81514	5.80074	4.97583	cytochrome P450 family protein (CYP703A2)
TC128549	9.14574	6.68089	8.65077	SSXT protein-related/glycine-rich protein (F1)
TC129145	8.25852	8.33675	6.7148	CER1 protein (WAX2)
TC129568	8.63231	7.28922	8.28582	HUA enhancer 2 (HEN2)/DExH-box RNA helicase
TC130334	7.41402	5.0036	5.08055	male sterility protein 2 (MS2)
TC130379	8.71211	7.21943	6.94357	leucine-rich repeat family protein / protein kinase family protein (ERL1)
TC130887	8.28269	6.88766	7.28556	homeobox-leucine zipper transcription factor (HB-14/PHB)
