# Supplementary material for: Integration of tomato reproductive developmental landmarks and expression profiles, and the effect of SUN on fruit shape
Source: BMC Plant Biol. 2009 May 7;9:49. doi: 10.1186/1471-2229-9-49 (PMC2685393; doi:10.1186/1471-2229-9-49)
Supplement: Additional file 3 — Differentially expressed genes related to phytohormones. The spreadsheet contains the differentially expressed transcripts that encode proteins involved in biosynthesis, signal perception or transport of phytohormones. [file 1471-2229-9-49-S3.xls]

## Sheet: Table S3
Differentially expressed genes related to phytohormones
Gene ID	pre	ant	post	Functional Class	Decription
TC118762	10.4815	13.2317	9.96984	ABA	zeaxanthin epoxidase (ZEP/ABA1)
TC118763	7.23597	9.7619	6.49872	ABA	zeaxanthin epoxidase (ZEP/ABA1)
TC119315	5.54306	7.58885	6.46195	ABA	CBL-interacting protein kinase 20 (CIPK20/PKS18)
TC124106	9.59475	13.7833	11.9766	ABA	Abscicic acid stress ripening 1 (ASR1)/DNA-binding and chaperon-like activity [Solanum lycopersicum var. cerasiforme]
TC124108	4.79288	7.10016	6.14531	ABA	Abscicic acid stress ripening 1 (ASR1)/DNA-binding and chaperon-like activity [Solanum lycopersicum var. cerasiforme]
TC124841	9.69117	11.7149	7.08001	ABA	Asr gene family protein ASR4/Abscicic acid stress ripening 4/Putative DNA-binding and chaperone-like protein [Solanum lycopersicum]
TC124842	9.06927	10.7545	6.99804	ABA	Abscicic acid stress ripening 4 (ASR4)/putative DNA-binding and chaperon-like activity [Solanum lycopersicum var. cerasiforme]
TC124843	8.13719	10.1288	7.33664	ABA	Asr gene family protein ASR4/Abscicic acid stress ripening 4/Putative DNA-binding and chaperone-like protein [Solanum lycopersicum]
TC125407	10.3126	15.2874	9.90902	ABA	lipid transfer protein 3 (LTP3)
TC125530	8.42508	11.3101	8.86586	ABA	CBL-interacting protein kinase 20 (CIPK20/PKS18)
TC126959	7.84131	10.512	5.83569	ABA	CBL-interacting protein kinase 20 (CIPK20/PKS18)
TC130612	6.49442	7.77443	6.20397	ABA	GRAM domain-containing protein / ABA-responsive protein-related
TC129465	5.50449	6.87781	8.10186	ABA	ABA 8'-hydroxylase [Solanum lycopersicum]/cytochrome P450 family protein (CYP707A3)
TC116559	11.467	12.7381	11.8302	auxin	dormancy/auxin associated family protein
TC117167	7.66981	10.124	7.6552	auxin	aldehyde oxidase 1 (AAO1)
TC117894	4.81992	8.16512	4.89178	auxin	auxin-responsive protein / small auxin up RNA (SAUR_B)
TC117964	5.54834	9.07082	5.41152	auxin	auxin-responsive protein / small auxin up RNA (SAUR_B)
TC118161	8.40786	11.7549	6.62996	auxin	auxin-responsive GH3 family protein GH3.3/indole-3-acetic acid amido synthetase
TC118746	9.19192	10.48	8.76098	auxin	auxin-responsive family protein
TC119702	9.06191	11.0411	10.4028	auxin	auxin-responsive protein / indoleacetic acid-induced protein 17 (AXR3/IAA17)
TC119783	8.86726	8.46852	6.3253	auxin	auxin-responsive GH3 family protein GH3.17/indole-3-acetic acid amido synthetase
TC120936	7.36332	10.4734	6.6133	auxin	auxin efflux carrier family protein
TC121675	7.25181	8.58096	8.29447	auxin	IAA-amino acid hydrolase (ILL3)
TC123055	8.40822	9.7914	8.98522	auxin	auxin transport protein (PIN4)
TC123454	7.78227	10.494	7.0405	auxin	auxin-responsive GH3 family protein/GH3.1
TC124339	7.8595	9.34657	8.76427	auxin	auxin-responsive GH3 family protein (FIN219/JAR1)
TC125277	9.4647	11.3835	8.04846	auxin	auxin-responsive AUX/IAA family protein (IAA14)
TC126321	8.65566	10.7949	8.44902	auxin	auxin-responsive family protein
TC127471	5.07454	8.40821	4.70317	auxin	auxin-responsive family protein
TC130947	6.65986	8.4888	7.03682	auxin	auxin-responsive GH3 family protein/GH3.1
TC118567	9.00912	8.9553	10.5124	auxin	auxin-responsive AUX/IAA family protein (PAP2)
TC118569	10.0667	7.9236	10.5708	auxin	auxin-responsive factor (ARF4)/transcription factor
TC120968	9.14662	8.06232	10.2572	auxin	calcium-binding EF-hand protein (PBP1)
TC121803	7.69976	8.19593	9.46492	auxin	auxin-responsive protein/indoleacetic acid-induced protein 16 (IAA16)
TC122720	10.3606	9.23061	10.99	auxin	auxin-responsive factor (ARF8)
TC126589	8.62791	8.00765	10.2501	auxin	auxin-responsive protein-related
TC129241	8.61907	7.68075	9.0875	auxin	IAA-amino acid hydrolase 1 (ILR1)
TC130798	8.16178	7.05303	8.28022	auxin	auxin-responsive family protein
TC121809	10.2331	8.76279	9.29077	auxin	auxin-responsive GH3 family protein (FIN219/JAR1)
TC122700	10.7273	7.3343	8.18367	auxin	auxin-responsive factor (ARF9)/transcription factor
TC130014	10.5655	9.96183	8.24697	auxin	auxin-responsive GH3 protein DFL 1(DWARF IN LIGHT 1)/indole-3-acetic acid amido synthetase
TC130911	8.6684	6.19477	8.35206	auxin	auxin-responsive GH3 family protein GH3.3/indole-3-acetic acid amido synthetase
TC127164	9.47305	11.139	9.41836	auxin	amino acid permease (AUX1/MAP1/WAV5)
TC116349	13.2979	11.3354	14.337	BR	cell elongation protein/DWARF1/DIMINUTO (CBB1/DIM1/DWF1/P445/10)
TC116350	12.4793	11.4631	12.988	BR	cell elongation protein/DWARF1/DIMINUTO(CBB1/DIM1/DWF1/P445/10)
TC117996	11.061	10.1077	11.9432	BR	C-14 sterol reductase/delta(14)-sterol reductase/FACKEL (FK)
TC121095	10.5828	8.95834	11.9194	BR	3-oxo-5-alpha-steroid 4-dehydrogenase/steroid 5-alpha-reductase (DET2/DWF6)
TC124906	12.3003	10.4127	13.4035	BR	C-8,7 sterol isomerase (HYD1)
TC126186	9.51166	8.81497	10.1641	BR	7-dehydrocholesterol reductase/7-DHC reductase/sterol delta-7-reductase (ST7R)/dwarf5 protein (DWF5/ST7R)
TC126691	13.0031	10.7607	13.8011	BR	delta 7-sterol-C5-desaturase (DWF7/STE1)
TC131550	11.8354	9.68574	12.9547	BR	7-dehydrocholesterol reductase/7-DHC reductase/sterol delta-7-reductase (ST7R)/dwarf5 protein (DWF5)
TC130131	7.65235	9.2424	8.91279	cytokinin	two-component responsive regulator/response reactor 3 (RR3/ATRR3)
TC119894	6.57525	6.22271	7.7641	cytokinin	two-component phosphorelay mediator 3 (HP3/AHP1/ATHP3)
TC121773	8.80367	7.85232	9.02069	cytokinin	transcriptional adaptor (ADA2b/ADA2B)
TC125066	8.62534	6.36842	7.1835	Cytokinin	non-symbiotic hemoglobin 2 (HB2/GLB2/AHB2)
TC115848	5.88307	10.3335	6.05704	ethylene	2-oxoglutarate-dependent dioxygenase/1-aminocyclopropane-1-carboxylate oxidase homolog (Protein E8)
TC116295	9.15254	12.993	8.93848	ethylene	1-aminocyclopropane-1-carboxylate oxidase/ACC oxidase/ethylene-forming enzyme (ACO/EAT1/ATEAT1)
TC116729	5.41254	6.973	6.23038	ethylene	1-aminocyclopropane-1-carboxylate synthase 6/ACC synthase 6 (ACS6)
TC117081	6.32751	9.32182	7.64517	ethylene	1-aminocyclopropane-1-carboxylate oxidase/ACC oxidase/ethylene-forming enzyme (ACO/EAT1/ATEAT1)
TC117852	8.88289	10.1081	8.65757	ethylene	ethylene-insensitive 3 (EIN3)
TC123932	9.98118	11.4383	7.14868	ethylene	1-aminocyclopropane-1-carboxylate oxidase/ACC oxidase/ethylene-forming enzyme (ACO/EAT1/ATEAT1)
TC125401	6.46593	7.44852	6.12873	ethylene	1-aminocyclopropane-1-carboxylate oxidase/ACC oxidase/ethylene-forming enzyme (ACO/EAT1/ATEAT1)
TC117010	8.77541	7.36717	8.26899	ethylene	ethylene-responsive protein/ER33 protein [Solanum lycopersicum]
TC117011	8.92651	7.15502	8.60057	ethylene	ethylene-responsive protein/ER33 protein [Solanum lycopersicum]
TC118018	8.89516	10.4707	9.27023	GA	GA INSENSITIVE DWARF1B (AtGID1B)
TC121133	8.14986	10.566	7.71441	GA	GA INSENSITIVE DWARF1B (AtGID1B)
TC123030	8.97552	10.3431	9.64425	GA	Gibberellin-responsive protein
TC123711	9.87673	12.5493	12.3873	GA	Gibberellin-regulated protein 1 (GASA1)/Gibberellin-responsive protein 1
TC123751	10.2398	12.8598	12.7737	GA	Gibberellin-regulated protein 1 (GASA1)/Gibberellin-responsive protein 1
TC124715	9.70327	11.3447	9.32888	GA	GA INSENSITIVE DWARF1C (AtGID1C)
TC125382	12.1653	13.3398	12.0063	GA	Gibberellin-regulated protein 5 (GASA5)/Gibberellin-responsive protein 5
TC127124	7.66996	10.7678	7.51506	GA	Gibberellin 2-oxidase/SlGA2ox2
TC124105	11.5765	9.77312	12.7759	GA	ent-kaurenoic acid hydroxylase/cytochrome P450 (CYP88A4/KAO2)
TC126562	8.92623	7.34197	8.74121	GA	Gibberellin-regulated GASA/GAST/Snakin family protein
TC130502	8.57012	7.30794	7.2321	GA	Gibberellin-regulated protein 5 (GASA5)
TC130791	10.7791	8.14069	9.05637	GA	Gibberellin-responsive protein/Protein GAST1 precursor
TC117633	8.96555	10.9842	9.04204	JA	acetyl-CoA C-acyltransferase/3-ketoacyl-CoA thiolase (PED1)
TC124337	6.88134	9.67698	6.99806	JA	jasmonate ZIM-domain protein 1 [Solanum lycopersicum]
TC127777	7.0084	6.70277	8.42313	JA	monoterpene synthase 1 [Solanum lycopersicum]/induced by JA in trichome
