# Supplementary material for: Integration of tomato reproductive developmental landmarks and expression profiles, and the effect of SUN on fruit shape
Source: BMC Plant Biol. 2009 May 7;9:49. doi: 10.1186/1471-2229-9-49 (PMC2685393; doi:10.1186/1471-2229-9-49)
Supplement: Additional file 5 — Differentially expressed genes involved in the cell cycle and cell wall modification. The spreadsheet contains the differentially expressed transcripts that encode proteins involved in regulation of cell cycle and cell wall modification. [file 1471-2229-9-49-S5.xls]

## Sheet: Table S4
Differentially expressed genes involved in the cell cycle and cell wall modification
TC #	pre	ant	post	Decription	Vriezen et al (2008) FC*
Cell cycle
TC116105	12.3863	13.7859	12.3137	histone H4
TC116457	11.7269	8.18718	11.8397	histone H4	7.87
TC116635	11.4919	9.72694	11.1814	histone H1.2
TC116671	13.1107	11.3677	12.8947	histone H2B
TC116685	13.9039	11.2564	13.6848	histone H2A
TC116693	12.8249	10.9979	12.7892	histone H2B
TC116785	11.8848	9.32386	12.0138	histone H4	3.66
TC116844	13.1094	10.1692	13.1449	histone H3
TC116873	11.8663	9.20821	11.7588	histone H3.2
TC117286	13.0076	10.2853	12.5307	histone H2B
TC117712	11.7672	9.44481	11.2456	histone H2A
TC118231	9.26475	7.12842	9.5388	mitotic spindle checkpoint protein (MAD2)	6.71
TC118517	11.4188	9.2558	11.1463	histone H2B
TC118518	10.7166	7.91035	10.8013	histone H3
TC119527	9.59988	8.5217	10.9914	cyclin family protein/CYCD3;2
TC119663	10.4798	7.30004	10.6547	cyclin family protein	3.31
TC119765	6.97382	6.54385	8.81906	cyclin-dependent kinase inhibitor
TC120180	8.4252	7.32029	8.00732	G2/mitotic-specific cyclin (CYC1) / B-like cyclin (CYC1)	31.43
TC120949	8.3894	6.69653	8.02817	cyclin/CYCA1;1	6.69
TC121143	9.15	7.94365	8.76264	cyclin (CYCB2;4)	4.7
TC121343	9.56135	6.17663	8.87127	cyclin (CYC2a)/CYCB2;1
TC122621	12.8817	10.6082	12.8598	histone H4
TC123371	11.9125	8.80826	11.532	histone H3
TC124251	11.7109	9.88218	11.7035	histone H4
TC124252	10.0128	7.49781	9.59723	histone H4
TC124253	13.9629	12.2509	13.5704	histone H4
TC124254	13.3315	10.2598	12.9925	histone H4
TC124319	9.73108	6.92788	8.52749	cyclin delta-3 (CYCD3) (CYCD3;1)	5.63
TC124693	13.7503	9.95717	13.1252	histone H3
TC124821	12.6055	10.8423	12.2782	histone H2B
TC125009	13.5607	11.6728	13.2584	histone H2A
TC125010	12.2775	9.93255	11.3663	histone H2A
TC125122	12.2526	9.56321	11.6306	histone H1
TC125162	12.6406	9.50983	12.5345	histone H3
TC125174	12.4118	10.248	12.1218	histone H2A
TC125316	12.6573	10.1094	12.4896	histone H3
TC125373	12.191	10.1809	12.066	histone H2B
TC125403	13.8392	11.6471	13.7905	histone H2B	8.43
TC125501	10.8129	8.00276	10.843	proliferating cell nuclear antigen 2 (PCNA2)	4.69
TC126759	7.99536	10.8555	7.67916	cyclic nucleotide-regulated ion channel (CNGC18) (ATCNGC18)
TC126829	10.1917	8.82748	9.97029	histone H2A
TC127702	8.91379	6.36949	8.01353	cyclin 1b (CYC1b) (CYC1BAT)	39.3
TC128316	11.6436	8.54301	11.4185	histone H2A
TC128804	9.17967	5.8168	7.78932	cyclin (CYCB1;4)	49.09
TC129307	11.2116	8.03696	10.6606	histone H2B
TC129486	6.11347	8.33084	6.04786	cyclic nucleotide-regulated ion channel (CNGC16) (ATCNGC16)
TC131084	12.1423	9.92966	11.9873	histone H4
TC118783	9.01014	7.99031	8.78219	WD-40 repeat family protein (CDC20.1)	17.75
Cell wall
TC116077	5.53061	13.1133	5.4671	pectate lyase family protein (AT59)
TC116144	6.62808	13.5023	6.63543	pectinesterase family protein
TC116155	6.10342	5.78004	10.6341	peroxidase 3 (PER3) (P3) / rare cold-inducible protein (RCI3A) (PRC) (RCI3)	44.51
TC116262	10.5568	8.41967	10.4973	expansin (EXP4)	5.39
TC116449	5.89593	11.5746	6.05166	pectate lyase family protein (AT59)
TC116450	5.3367	11.1401	5.05787	pectate lyase family protein (AT59)
TC116451	6.31867	11.1417	6.17574	pectate lyase family protein
TC116461	11.9547	11.2182	12.973	UDP-glucose:protein transglucosylase-like protein SlUPTG1/reversibly glycosylated polypeptide-1 (RGP1)
TC116553	9.36544	9.85357	10.925	phytochelatin synthetase / COBRA cell expansion protein COB (COB)
TC116804	10.1703	13.1301	12.8555	xyloglucan:xyloglucosyl transferase / xyloglucan endotransglycosylase / endo-xyloglucan transferase (EXGT-A4) (EXGT-A4)/Probable xyloglucan endotransglucosylase/hydrolase 1 precursor (LeXTH1)	35.07
TC116812	13.5845	12.7258	14.2995	extensin-like protein [Solanum lycopersicum]
TC116969	5.41018	11.1567	5.35394	pectinesterase family protein
TC116982	8.85478	13.4988	7.77146	expansin (EXP11)
TC117052	9.95498	10.7479	12.2221	expansin (EXP10)	30.18
TC117094	6.69714	13.3882	6.1908	pectate lyase family protein
TC117195	11.2047	10.8609	12.3722	putative arabinogalactan-protein [Solanum lycopersicum]	4.84
TC117377	7.78815	7.73521	9.3213	pectinesterase family protein
TC117384	8.71688	10.9228	7.99335	extensin class I (clone w1-8 L) - tomato
TC117697	10.4908	7.97051	10.3683	expansin (EXP6)
TC117821	12.9254	10.3849	12.8066	xyloglucan:xyloglucosyl transferase / xyloglucan endotransglycosylase / endo-xyloglucan transferase (XTH9)
TC117830	8.6134	5.49549	5.63417	pectin methylesterase	1.32
TC118121	14.3585	12.4905	14.8222	cellulose synthase family protein (ATCSLG1, ATCSLG3)
TC118379	8.06348	8.03235	10.2378	xyloglucan:xyloglucosyl transferase / xyloglucan endotransglycosylase / endo-xyloglucan transferase	12.48
TC118408	9.98118	8.68685	10.5374	expansin (EXP13)
TC118934	7.77687	6.49082	8.51068	pectinesterase family protein	30.18
TC118948	11.1717	10.7074	12.3624	cellulose synthase, catalytic subunit (Ath-A) (ATH-A, CESA2)
TC119101	5.59483	9.77691	5.64038	glycosyl transferase family 2 protein/cellulose synthase-like A10(ATCSLA10)
TC119606	6.70957	8.78894	7.9094	xyloglucan:xyloglucosyl transferase / xyloglucan endotransglycosylase / endo-xyloglucan transferase (EXGT-A3) (EXGT-A3)
TC119947	5.25626	11.32	5.1258	pectinesterase family protein
TC120066	5.86132	11.9172	5.94311	pectinesterase family protein
TC120072	8.76441	7.34129	9.39998	xyloglucan:xyloglucosyl transferase / xyloglucan endotransglycosylase / endo-xyloglucan transferase
TC120316	7.96476	6.39379	8.35681	pectate lyase family protein
TC120382	9.0083	8.36866	6.6812	pectate lyase family protein
TC120579	13.5157	11.5516	14.1236	cellulose synthase family protein (ATCSLG1, ATCSLG3)
TC120853	6.6419	11.5875	6.72925	pectinesterase family protein
TC121582	8.88833	7.3424	8.61292	WD-40 repeat family protein (CDC20.1)
TC122606	6.57188	5.91671	8.26674	pectinesterase family protein
TC123064	9.33991	8.33411	7.33097	pectinesterase family protein
TC123427	7.99486	11.7162	8.82231	xyloglucan:xyloglucosyl transferase / xyloglucan endotransglycosylase / endo-xyloglucan transferase (XTR2) (EXGT-A2, XTR2)
TC123898	11.7642	11.5027	8.51402	Cell wall protein precursor
TC124049	9.05145	8.01656	7.21119	xyloglucan:xyloglucosyl transferase / xyloglucan endotransglycosylase / endo-xyloglucan transferase (XTR6) (XTR6)
TC124087	6.0689	13.1207	6.15454	pectinacetylesterase
TC124088	7.12578	13.6304	6.96302	pectinacetylesterase family protein
TC124144	10.5863	9.75415	7.52526	pectin methylesterase
TC124346	6.6407	12.9988	6.42308	pectinesterase family protein
TC124347	4.97355	12.2993	5.32906	pectinesterase family protein
TC124403	11.5869	9.2293	7.98154	Extensin (Lemmi11)	–3.7
TC124517	5.90404	10.8514	5.25174	pectinesterase family protein
TC124618	5.97785	12.7387	6.21216	pectate lyase family protein (AT59)
TC124701	9.50285	9.93416	11.0691	endo-1,4-beta-glucanase KORRIGAN (KOR) / cellulase (OR16pep) (KOR1, OR16PEP, RSW2)
TC124788	7.20972	7.53799	10.4358	xyloglucan:xyloglucosyl transferase / xyloglucan endotransglycosylase / endo-xyloglucan transferase	2.84
TC125376	10.816	11.5377	9.38712	expansin (EXP8)	2.27
TC125396	6.39399	9.03632	6.09986	pectinacetylesterase family protein
TC125448	9.29877	10.8711	9.84765	pectate lyase family protein	2.36
TC125582	8.19151	9.94477	8.86944	pectinesterase family protein
TC126148	8.59727	6.73379	9.48055	xyloglucan:xyloglucosyl transferase / xyloglucan endotransglycosylase / endo-xyloglucan transferase	6.69
TC126319	9.46561	9.11513	10.231	alpha-xylosidase (XYL1) (XYL1)/xylan 1,4-beta-xylosidase
TC126324	5.0886	10.2342	5.31298	pectate lyase family protein (AT59)
TC126373	5.26543	10.8145	4.973	pectinesterase family protein
TC126481	10.0808	8.45083	11.1378	peptidoglycan-binding LysM domain-containing protein
TC127394	7.68933	10.9252	8.50696	xyloglucan:xyloglucosyl transferase / xyloglucan endotransglycosylase / endo-xyloglucan transferase (XTR2) (EXGT-A2, XTR2)
TC127549	10.6776	9.08114	10.9802	peptidoglycan-binding LysM domain-containing protein
TC128381	6.26563	9.5889	6.31546	pectinacetylesterase family protein
TC128539	6.6198	8.50376	6.66794	pectinesterase family protein
TC129453	6.62662	5.71922	9.3418	alpha-xylosidase (XYL1) (XYL1)/xylan 1,4-beta-xylosidase
TC129678	9.2738	8.47021	10.0318	pectinesterase family protein
TC130110	6.26789	7.90466	6.10316	pectate lyase family protein (AT59)
TC130345	6.28846	12.4432	6.66632	pectate lyase family protein
TC130601	5.47131	11.0349	4.99707	pectinesterase family protein
TC130654	9.61615	8.27073	10.684	Extensin like protein, predicted GPI-anchored protein
TC131077	9.89029	7.99479	9.1779	Extensin-like protein
TC131545	7.9216	9.46589	7.64721	pectate lyase family protein
*, Fold changes from Vriezen et al (2008) were expression values from ovary 72 hours after pollination compared to control (non-pollination). Gene in red showed opposite expression pattern between the two studies.
